# Supplementary material for: CircSPI1 acts as an oncogene in acute myeloid leukemia through antagonizing SPI1 and interacting with microRNAs
Source: Cell Death Dis. 2021 Mar 19;12(4):297. doi: 10.1038/s41419-021-03566-2 (PMC7979773; doi:10.1038/s41419-021-03566-2)
Supplement: Supplementary file 2 — Supplementary Table 1 [file 41419_2021_3566_MOESM2_ESM.xlsx]

## Sheet: 工作表1
Supplemental Table S1. Sequences of primers and probes used in this study
Primers for RT-PCR
dP23-F	ACGGAGCTCCAGAGCGTGCAG
dP23-R	GGGCACCAGGTCTTCTGATGGC
dP34-F	CTCCTACCTGCCCCGGATGTG
dP34-R	CTGCACGCTCTGGAGCTCCGT
dP24-F	CTCCTACCTGCCCCGGATGTG
dP24-R	GGGCACCAGGTCTTCTGATGGC
cP23-F	GCCATCAGAAGACCTGGTGCCC
cP23-R	CTGCACGCTCTGGAGCTCCGT
cP34-F	ACGGAGCTCCAGAGCGTGCAG
cP34-R	CACATCCGGGGCAGGTAGGAG
cP24-F	GCCATCAGAAGACCTGGTGCCC
cP24-R	CACATCCGGGGCAGGTAGGAG
Primers for RT-qPCR
circSPI1-Ex234(L+S)-F	CCACTGGAGGTGTCTGA
circSPI1-Ex234(L+S)-R	GTTGGTATAGATCCGTGTCATAG
circSPI1-Ex23(L+S)-F	ATCCCAGTCTTGGCCACCA
circSPI1-Ex23(L+S)-R	CTCTCCCCATCACTGCTGAGA
circSPI1-Ex34-F	GGGGAGACAGACCATTACTG
circSPI1-Ex34-R	TCTGGAGCTCCGTGAAGTT
linearSPI1-F	AATGGAAGGGTTTCCCCTC
linearSPI1-R	CTCTCCCCATCACTGCTGAG
pre-SPI1-F	TCTCCCACCATGGTGCAGG
pre-SPI1-R	GTGGCAGGCCCCGTACTCA
TaqMan probes for RT-qPCR
circSPI1-Ex234-L-probe	FAM-TTCTGATGGCTGCTGTCTCCC-BHQ1
circSPI1-Ex234-S-probe	VIC-ACCAGGTCTTCTGATGGCTGTCTC-BHQ1
Primers for shcircSPI1 plasmids structure
scramble-circSPI1-F	GATCCGAGAAGTGAAACCGGAGCAGCGTTCAAGAGACGCTGCTCCGGTTTCACTTCTTTTTTTG
scramble-circSPI1-R	AATTCAAAAAAAGAAGTGAAACCGGAGCAGCGTCTCTTGAACGCTGCTCCGGTTTCACTTCTCG
shcircSPI1-1-F	GATCCGGGGGAGACAGCCATCAGAAGATTCAAGAGATCTTCTGATGGCTGTCTCCCCTTTTTTG
shcircSPI1-1-R	AATTCAAAAAAGGGGAGACAGCCATCAGAAGATCTCTTGAATCTTCTGATGGCTGTCTCCCCCG
shcircSPI1-2-F	GATCCGGGGAGACAGCCATCAGAAGACTTCAAGAGAGTCTTCTGATGGCTGTCTCCCTTTTTTG
shcircSPI1-2-R	AATTCAAAAAAGGGAGACAGCCATCAGAAGACTCTCTTGAAGTCTTCTGATGGCTGTCTCCCCG
