# Supplementary material for: CircSPI1 acts as an oncogene in acute myeloid leukemia through antagonizing SPI1 and interacting with microRNAs
Source: Cell Death Dis. 2021 Mar 19;12(4):297. doi: 10.1038/s41419-021-03566-2 (PMC7979773; doi:10.1038/s41419-021-03566-2)
Supplement: Supplementary file 3 — Supplementary Table 2 [file 41419_2021_3566_MOESM3_ESM.xlsx]

## Sheet: Sheet1
Supplemental Table S2. Differentially expressed genes of circSPI1 knockdown
GeneSymbol	logFC	PValue
CHI3L1	4.77535	6.19e-73
SDC1	-3.60419	3.02e-34
RNASE2	2.64075	2.2e-33
CCL2	4.93032	1.39e-31
MYBPH	5.69162	5.88e-29
IL1RL1	2.75191	5.37e-28
TM6SF1	-3.14191	5.84e-28
JPH2	-3.07844	1.09e-27
DLK1	-3.07218	2.03e-27
STRADB	-2.52565	5.56e-27
ZNF25	-2.98991	2.34e-26
S100A4	2.30247	3e-26
ANXA1	2.19687	5.23e-24
IFI6	2.18313	2.33e-22
PIGK	-2.19946	5.36e-22
ZSWIM9	-2.13124	1.8e-21
OASL	2.99366	2.65e-21
RNASE3	2.52953	5.17e-21
DMGDH	-4.83797	5.39e-21
HAL	-2.27999	3.78e-20
LHX6	-2.18352	3.86e-20
GAB2	-2.02347	4.99e-20
RTL5	2.67935	2.12e-19
COL23A1	-2.03063	2.14e-19
HSPA8	-1.87892	6.02e-19
IDNK	-3.20741	6.33e-19
SPACA9	-2.38985	8.41e-19
CCL4L2	3.18997	9.87e-19
ADGRG5	3.77924	2.4e-18
ACOX2	2.54896	2.69e-18
PTBP3	-1.87671	6.01e-18
RAB7B	2.211	6.08e-18
IARS2	-1.82841	1.11e-17
TACC2	-2.46441	2.53e-17
KLF2	3.31202	2.65e-17
TNR	-3.41259	3.59e-17
P2RX7	-1.99186	1.44e-16
F3	1.88201	1.9e-16
LFNG	2.13173	2.02e-16
TNF	1.74632	3.38e-16
CYTL1	-1.89452	1.03e-15
C5	-4.28764	1.1e-15
THBS1	1.77529	1.37e-15
PATL2	-2.63157	1.99e-15
ZFP1	-1.95324	2.18e-15
CD69	2.08422	2.63e-15
ALOX5AP	2.16259	2.65e-15
ATF5	-1.66569	3.35e-15
RAB3C	-2.37065	5.99e-15
OAS3	2.28006	6.16e-15
SLA	1.82838	7.73e-15
EPX	1.63111	8.14e-15
IMMP2L	-1.8919	8.74e-15
TCEA3	-1.79007	9.71e-15
FAM86B1	-1.91438	1.01e-14
EGR3	2.30831	1.35e-14
UCN	-3.33277	2.03e-14
CYTH4	2.28833	2.38e-14
C3AR1	1.65663	3.23e-14
TREM1	2.06332	3.26e-14
CCL3L1	1.91085	3.83e-14
DUSP2	1.61837	5.06e-14
METTL9	-1.62924	5.71e-14
FHIT	-2.14511	6.35e-14
ZNF420	-2.75493	8.1e-14
CD1D	-3.11173	8.89e-14
PDZD11	-1.73077	9.24e-14
HELZ2	1.67853	1.03e-13
ARMH1	-1.72977	1.19e-13
PCBP3	-1.72422	1.23e-13
ZNF33A	-1.71538	1.23e-13
DEPDC1	-1.62034	1.26e-13
SPNS2	-1.6772	1.3e-13
METAP1D	-1.82887	1.36e-13
C16orf74	-1.8272	1.64e-13
IFIT2	1.88618	1.66e-13
IFIT1	1.80696	1.92e-13
NUDT7	-2.19013	2.06e-13
HSPA1B	1.65552	2.27e-13
AQP3	1.78194	3.09e-13
GOLGA6L9	-2.70174	3.26e-13
HR	-2.18297	3.54e-13
HDGFL3	-1.98553	3.54e-13
GPC2	-2.2208	4.11e-13
ZSCAN30	-1.92239	6.52e-13
TMEM266	-2.84325	6.89e-13
BTG2	1.73328	1.09e-12
ITGB7	1.87467	1.34e-12
ZNF583	-3.25413	1.39e-12
ERO1B	-1.99149	1.43e-12
ITGA2B	-1.69608	1.64e-12
CTIF	-1.64747	1.88e-12
ZNF875	-1.64412	1.89e-12
SEMG1	3.65451	2.08e-12
LTK	-1.56761	2.41e-12
MMP9	1.47101	2.42e-12
STRA6	1.61431	2.43e-12
ANTXRL	-2.04208	2.46e-12
PTAFR	1.58618	2.56e-12
TEX19	-1.5227	3.38e-12
PDGFRB	2.95887	3.38e-12
CDKN1A	1.90613	3.58e-12
SLC1A3	-2.44053	3.7e-12
PRF1	1.49863	3.88e-12
ARRDC4	-1.59188	3.9e-12
ZNF33B	-1.73585	4.42e-12
ZNF385A	1.55003	4.6e-12
RRM2	1.44359	5.67e-12
VPS11	-1.52188	6.89e-12
MMP2	1.50868	7.32e-12
ITGA11	-2.35617	8.14e-12
CTSG	-1.44817	9.73e-12
BLVRB	-1.64008	1.14e-11
WDR31	-1.94728	1.24e-11
EEF1AKMT2	-1.72072	1.42e-11
RPL39L	-1.51763	1.89e-11
PRAME	-2.0367	2.27e-11
DRC7	-2.87453	2.35e-11
TGM5	1.84254	2.46e-11
WNT6	-4.12142	2.59e-11
CXCL8	1.4462	2.76e-11
KRCC1	-1.52592	3.07e-11
CYP4V2	-2.01469	4.04e-11
LIMK1	1.39124	4.85e-11
CARF	-1.62191	5.1e-11
ADA2	-1.59498	5.43e-11
NATD1	-1.75983	6.01e-11
COL4A1	-3.54867	6.06e-11
CELSR2	-1.57646	6.32e-11
OAS1	2.08461	6.81e-11
LRFN1	-1.702	7.79e-11
TTLL1	-1.65245	8.01e-11
PCOLCE2	-1.9065	9.62e-11
RHBDD2	-1.40271	1.02e-10
LSR	5.35284	1.08e-10
ZNF862	-1.48142	1.21e-10
MOB1B	-1.44335	1.23e-10
ENG	-2.52047	1.33e-10
SLCO5A1	-2.55133	1.82e-10
PCYT2	-1.37569	1.97e-10
NR6A1	1.41074	2.14e-10
RABL2B	-1.56482	2.19e-10
ALDOC	-1.35034	2.22e-10
CCDC113	-1.55643	2.31e-10
NKD2	-1.35303	2.39e-10
SLAIN2	-1.365	2.43e-10
TNFSF13B	-1.51766	2.58e-10
CCDC112	-1.42753	2.7e-10
KLHL3	-2.3676	2.95e-10
CCNA1	2.3459	2.95e-10
UXS1	1.33027	3.19e-10
THBS3	-1.57049	3.21e-10
HSP90AA1	1.30733	3.22e-10
CD101	1.63981	3.55e-10
ANGPTL2	-1.94047	3.89e-10
RAB27B	1.41021	3.96e-10
ZNF664	-1.31749	4.22e-10
CPEB4	-1.61604	4.29e-10
VDAC2	-1.30374	4.36e-10
SLC25A42	-1.48904	4.77e-10
LRRC25	2.6708	4.81e-10
NT5M	-1.39941	4.87e-10
FKBP4	-1.30231	4.88e-10
ACSS2	-1.36114	5.06e-10
ISG15	1.38319	5.56e-10
DEPTOR	-2.24296	5.76e-10
IFIT3	1.48208	6.32e-10
CDKN1B	1.30377	8.33e-10
TMEM143	-1.33508	8.44e-10
TF	-5.09974	8.47e-10
MT1X	-1.51888	8.51e-10
KDM7A	-1.39211	9.03e-10
LMF1	-1.55541	9.15e-10
CUEDC1	4.43785	1.05e-09
GAL3ST4	-2.24381	1.06e-09
RFLNB	-1.27637	1.11e-09
PIPOX	-2.27143	1.14e-09
SCNN1D	-1.50996	1.15e-09
JUND	1.28929	1.25e-09
GTF2H1	-1.29201	1.27e-09
PIP4K2A	-1.31333	1.32e-09
CCL4	1.89726	1.5e-09
TNXB	-2.49351	1.68e-09
NFIA	-2.71473	1.94e-09
ATP1A3	-1.53669	2.17e-09
N4BP2	-1.32599	2.48e-09
RND1	2.29211	2.55e-09
KIRREL2	-2.56563	2.56e-09
HTATSF1	-1.25855	2.63e-09
GKAP1	-1.45295	2.74e-09
ATP6V1E2	-1.42543	2.88e-09
COL15A1	2.2317	2.9e-09
ZNF37A	-1.44729	2.91e-09
KCNH2	1.24488	2.92e-09
PIGH	-1.33135	3.02e-09
PLD4	1.42068	3.16e-09
ZNF197	-1.32351	3.7e-09
ARSB	1.25507	3.71e-09
GATA1	1.47329	3.81e-09
SUMF2	-1.22882	3.98e-09
FAM228B	-2.40112	4.04e-09
ZNF391	-1.41414	4.05e-09
BARX1	-1.55369	4.34e-09
ZNF28	-1.71466	4.95e-09
UNC5B	-3.12457	5.18e-09
HMCN2	-3.12457	5.18e-09
EIF4E3	-1.65212	5.25e-09
PELI2	-1.66328	5.42e-09
CSF3R	-1.24025	5.74e-09
CSF1R	1.53649	5.89e-09
CIB3	2.71443	5.97e-09
NDRG1	-1.27391	6.12e-09
JUN	1.28015	6.53e-09
DRAM2	-1.25657	6.55e-09
COMMD10	-1.33044	7.41e-09
HAPLN3	2.31202	7.54e-09
SDF2L1	1.26946	8.68e-09
ADAM8	1.34149	8.76e-09
LTB	1.30429	8.87e-09
DPEP2	-2.01275	9.19e-09
OLIG1	1.22827	9.29e-09
TCN1	2.25161	9.32e-09
FAM8A1	-1.24662	1.09e-08
ZIC5	-1.36579	1.14e-08
RET	-1.21596	1.16e-08
PPP1R27	1.33046	1.17e-08
CCDC153	-3.07316	1.21e-08
CLEC5A	-1.60406	1.24e-08
CEP44	-1.29391	1.24e-08
IL9R	2.35532	1.25e-08
SLC2A11	-2.93128	1.27e-08
TGM3	3.02224	1.27e-08
PRRT4	-1.25901	1.3e-08
CLDND2	2.74333	1.3e-08
PPP2R5C	-1.19262	1.38e-08
ZNF227	-1.42345	1.43e-08
CD79B	-1.34007	1.46e-08
LMNA	1.18025	1.46e-08
DPYSL2	1.39529	1.46e-08
TMTC4	-1.2297	1.58e-08
PLCB2	1.22756	1.68e-08
TSEN15	-1.20052	1.7e-08
ADPRM	-1.40752	1.79e-08
DNHD1	-1.29705	1.81e-08
CD274	4.97219	2.01e-08
IL11RA	-1.40258	2.05e-08
MRPS6	1.30946	2.19e-08
C9orf72	-1.42944	2.26e-08
LHFPL6	-1.28786	2.26e-08
TLE6	-2.18622	2.46e-08
NQO1	1.18449	2.47e-08
ACTA2	-1.33537	2.49e-08
DAG1	1.17987	2.51e-08
COL5A1	-2.83771	2.77e-08
BAIAP2	1.68047	2.77e-08
HSPA1L	-2.99243	2.82e-08
TESMIN	-1.20252	2.82e-08
S100A6	1.23091	2.92e-08
AMN1	-1.39607	2.98e-08
VWA7	3.77834	2.98e-08
MAP1A	1.44429	3.23e-08
CAMP	2.16105	3.77e-08
TIMP1	1.15213	3.89e-08
ZFP30	-1.87458	3.9e-08
ZNF275	-1.20536	4.02e-08
SDC4	1.18564	4.04e-08
SMPDL3B	1.38015	4.05e-08
DCAF4L1	2.66549	4.26e-08
GGT5	-1.32153	4.45e-08
TIE1	-1.19535	4.56e-08
PCYOX1L	-1.19515	4.71e-08
ZNF624	-1.95161	4.87e-08
PRKN	-2.2511	4.92e-08
SAMD13	-3.32287	5.79e-08
FRRS1	1.62143	5.92e-08
UCN2	2.56789	5.99e-08
GBGT1	-1.16011	6.08e-08
SLC25A22	-1.1713	6.57e-08
SLC39A6	-1.20665	6.84e-08
HACD4	-1.38933	7.03e-08
ADGRB1	1.20136	7.1e-08
RGS1	1.87501	7.29e-08
LHX4	-1.4484	7.37e-08
GJA1	-1.17887	7.45e-08
YES1	1.1751	7.58e-08
DAB2	-3.58681	7.82e-08
SORL1	-1.16314	8.02e-08
REC8	1.4663	8.45e-08
CABP4	-3.28981	9.2e-08
TIMM9	-1.15069	9.21e-08
LMBR1L	-1.17236	9.37e-08
RASSF8	-1.23551	9.46e-08
CDH24	1.17162	9.7e-08
JHY	-1.87161	9.92e-08
CLMN	-1.82654	1.01e-07
FBLN1	4.83521	1.02e-07
APBA2	-1.39142	1.03e-07
PXK	-1.10969	1.03e-07
CALCOCO1	-1.20627	1.06e-07
MPZL1	-1.13845	1.06e-07
PLAUR	1.1449	1.06e-07
MYO15B	-1.80513	1.09e-07
IL18RAP	1.66957	1.18e-07
NCF1	1.23927	1.21e-07
WWTR1	-7.71367	1.26e-07
SLC2A6	1.17242	1.26e-07
MEIS3	2.14877	1.26e-07
RASD1	3.66622	1.27e-07
AMDHD1	-1.74465	1.33e-07
CDK15	1.90037	1.37e-07
TRIM7	-1.79307	1.38e-07
SH3YL1	-1.23718	1.39e-07
CDK18	-1.22985	1.54e-07
CCDC140	-3.04175	1.55e-07
MOV10L1	-4.69784	1.75e-07
SARDH	-1.7171	1.75e-07
TTYH3	1.08689	1.82e-07
CCDC191	-1.62116	1.83e-07
ICAM1	1.09158	1.83e-07
ADGRE1	1.39717	1.84e-07
MKRN2	-1.10899	1.91e-07
LRRC1	1.91574	1.91e-07
UBL3	-1.14953	1.95e-07
DUSP5	1.40296	2e-07
RPS10	1.4469	2e-07
C1QTNF6	-1.7063	2.16e-07
MS4A14	-7.65948	2.27e-07
GPRIN1	7.64197	2.27e-07
CDK6	-1.22782	2.32e-07
PHF7	-1.23338	2.38e-07
AXL	3.13559	2.42e-07
PLPPR2	-1.14861	2.44e-07
KIF13A	-2.59877	2.49e-07
MGAM	-1.39775	2.51e-07
BCAR3	-1.64654	2.63e-07
RAB3GAP1	-1.0984	2.66e-07
CLDN22	-1.96038	2.7e-07
NEGR1	-3.91048	2.71e-07
NCR3	1.42901	2.73e-07
ZNF12	-1.14031	2.8e-07
INSIG1	1.06806	2.8e-07
S100A1	1.21098	2.92e-07
IL2RB	1.45769	2.98e-07
LPXN	1.08522	3.11e-07
RETN	-1.09169	3.14e-07
ZNF41	-1.33812	3.2e-07
HSPH1	1.06596	3.2e-07
CCND3	1.06026	3.21e-07
ZMYND12	-1.68446	3.3e-07
MIDN	1.10866	3.63e-07
DET1	-1.22049	3.7e-07
FBXO48	-1.36744	3.81e-07
CRYL1	-1.15587	3.87e-07
LY6E	1.06944	3.92e-07
SUGCT	-1.75933	3.95e-07
GCA	-1.35097	4.02e-07
ZNF189	-1.21459	4.06e-07
IKZF2	1.28445	4.08e-07
SORT1	7.58089	4.11e-07
ASNS	-1.05246	4.24e-07
C10orf143	-1.25897	4.29e-07
OARD1	-1.10196	4.33e-07
EML2	-1.12429	4.4e-07
SLC2A3	1.05244	4.42e-07
DYNC2LI1	-1.14882	4.47e-07
TUBB4B	1.04543	4.47e-07
CCL22	2.1333	4.6e-07
RNF4	1.04693	4.83e-07
ACBD4	-1.3248	4.9e-07
ZNF766	-1.13776	5.01e-07
TMEM44	-1.16257	5.03e-07
RNF125	-1.15651	5.1e-07
MAP1LC3B	-1.07765	5.26e-07
FASN	1.03728	5.26e-07
ADA	-1.46881	5.47e-07
DHRS2	3.54464	5.49e-07
TK1	1.05925	5.5e-07
ZNF382	-2.7844	5.63e-07
SOCS3	1.7345	5.63e-07
CD74	1.92591	5.67e-07
TMEM273	1.33157	6.06e-07
NLRP12	1.42222	6.29e-07
PNPLA7	-1.35114	6.42e-07
PCED1B	1.13639	6.48e-07
ACTB	1.02504	6.85e-07
PRSS8	2.49597	6.97e-07
LAPTM5	1.03084	7.09e-07
RBCK1	-1.03653	7.17e-07
MAP3K6	1.12732	7.19e-07
ART3	-1.34947	7.23e-07
ST3GAL4	-1.04593	7.28e-07
CBR4	-1.05706	7.38e-07
POPDC3	-1.25835	7.44e-07
H3C13	7.5171	7.45e-07
HP	7.5171	7.45e-07
TMEM107	-1.34236	7.46e-07
ICA1L	-1.20321	7.6e-07
ERLIN2	-1.05076	8.03e-07
DHX9	1.02409	8.08e-07
DYM	-1.04679	8.17e-07
IMPA2	-1.07295	8.35e-07
CYSLTR1	1.11088	8.35e-07
ADAMTS10	-1.13455	8.63e-07
ZNF816	-1.51339	8.93e-07
GCSAML	4.62965	9.08e-07
XPOT	-1.01908	9.14e-07
CHST4	-1.40065	9.18e-07
OPRL1	-1.20552	9.31e-07
MAPK8IP1	2.25557	9.39e-07
RFX8	1.48206	9.52e-07
CNR2	1.37133	9.73e-07
ASAP2	-1.80789	1.01e-06
CCDC122	-1.80789	1.01e-06
ALDH8A1	-2.49902	1.04e-06
BMT2	-1.17757	1.06e-06
FBXO43	-1.18167	1.12e-06
MST1	-1.07316	1.17e-06
ZFP90	-1.1836	1.21e-06
G6PD	1.01037	1.22e-06
MLLT11	1.04851	1.23e-06
TMPRSS4	-1.50428	1.26e-06
TMEM80	-1.1532	1.26e-06
ZNF230	-3.77774	1.28e-06
MTOR	-1.02805	1.28e-06
EPHB4	-1.12254	1.29e-06
LPAR2	-1.11248	1.31e-06
PHKA1	-1.09348	1.32e-06
EPHB2	1.22101	1.33e-06
PSMD1	1.01061	1.35e-06
SHOX2	2.22866	1.35e-06
SLC27A6	-7.48354	1.36e-06
NPHP1	-7.48354	1.36e-06
BIRC3	1.59302	1.36e-06
MGAT4B	1.00243	1.44e-06
AKR1C2	-1.93285	1.5e-06
HSPE1	1.04722	1.54e-06
KLHL8	-1.02446	1.55e-06
MTF1	1.06284	1.57e-06
STRC	-4.49942	1.58e-06
ECHDC1	-1.01656	1.59e-06
PCSK4	-1.2995	1.6e-06
IRF8	-1.99682	1.7e-06
SBF2	-1.08456	1.71e-06
MID1	-1.60837	1.74e-06
NOXO1	1.67896	1.74e-06
FHL1	-1.14955	1.76e-06
NFKBIA	1.00111	1.76e-06
CCDC114	-1.48475	1.79e-06
IFITM10	-2.56608	1.8e-06
C3	1.10523	1.8e-06
ANKRD34A	-2.2365	1.85e-06
LYZ	1.00412	1.88e-06
DEPDC4	-1.37533	1.89e-06
OGDHL	-1.01751	1.89e-06
FAM89B	2.00221	1.91e-06
C14orf93	-1.11555	1.93e-06
RAB6B	-1.11135	2.04e-06
CCNJ	-1.03343	2.23e-06
ZC3H6	-1.16093	2.24e-06
SENP7	-1.13104	2.27e-06
CERS1	-1.10859	2.3e-06
PTGR2	-1.27718	2.35e-06
CYB561D1	1.02791	2.41e-06
GPR84	1.0344	2.52e-06
ETFBKMT	-1.37181	2.53e-06
ARAP2	-1.18898	2.54e-06
C12orf60	-1.79944	2.6e-06
NLRP6	-4.44524	2.75e-06
SUSD2	4.51473	2.75e-06
ITGA6	-1.06412	2.76e-06
TPK1	-1.14322	2.81e-06
EXD3	-1.10307	2.81e-06
IQCD	-1.53048	2.86e-06
CHCHD6	-1.08663	2.88e-06
TBX6	-2.14554	2.95e-06
HSF2BP	-1.34666	2.96e-06
AGA	-1.04885	3.04e-06
ZNF587	-1.18734	3.1e-06
JCAD	-1.95682	3.14e-06
PHKG1	-1.01391	3.21e-06
HCST	1.07925	3.27e-06
ZC3H12A	1.03883	3.3e-06
ARHGEF4	-1.91493	3.38e-06
IQCH	-1.63516	3.43e-06
PROS1	-2.38905	3.45e-06
CD300LB	1.4937	3.45e-06
FCER1G	1.03071	3.5e-06
ASPHD1	-1.08814	3.53e-06
CLYBL	-1.02089	3.53e-06
TEX15	-3.68194	3.62e-06
MLANA	3.76887	3.62e-06
LONRF2	2.06179	3.69e-06
PARP16	-1.01172	3.7e-06
MFSD2A	1.00273	3.8e-06
TMEM263	-2.99381	3.85e-06
SYT12	-1.98148	3.94e-06
RABL2A	-1.25972	4.42e-06
PHACTR1	1.0056	4.44e-06
GPR160	-1.05628	4.45e-06
BHLHE41	1.16261	4.52e-06
TEX9	-7.35306	4.54e-06
OPN1SW	1.28805	4.55e-06
FAM241A	-1.02606	4.57e-06
ARMC4	-1.40905	4.59e-06
PHACTR2	-1.22306	4.69e-06
CRADD	-1.07165	5.05e-06
DEPDC7	-1.82189	5.11e-06
TCFL5	-1.00463	5.19e-06
S100A9	1.46863	5.19e-06
ZNF605	-1.47327	5.3e-06
OPRD1	-1.96014	5.38e-06
IL17D	-1.33511	5.41e-06
MATN4	-1.34102	5.42e-06
IPCEF1	1.22114	5.48e-06
TMEM42	-1.07236	5.58e-06
ABCC10	1.01386	5.6e-06
SUSD1	1.00014	5.74e-06
FMO4	-1.91567	5.77e-06
CMYA5	2.1448	5.8e-06
TMEM106A	-1.25758	5.81e-06
IL1A	3.71466	6.1e-06
UBE2E2	-1.01618	6.11e-06
HHAT	-2.03958	6.32e-06
IER3	1.94725	6.32e-06
SLCO4C1	1.94725	6.32e-06
IZUMO4	-1.49625	6.35e-06
PPP1R32	-1.35278	6.47e-06
BCAS3	-1.15404	6.67e-06
DHRS12	-1.14075	7.07e-06
ZNF337	-1.04076	7.41e-06
FAM131B	2.47122	7.7e-06
CEACAM19	-1.49673	7.72e-06
ZFP36	1.02336	7.78e-06
DISP2	-1.6872	7.87e-06
RBM47	1.03548	7.89e-06
COPZ2	-7.2096	8.35e-06
GALNT8	-7.2096	8.35e-06
CARMIL1	7.30684	8.35e-06
ZNF181	-1.14866	8.39e-06
KIAA1328	-1.32774	8.96e-06
MIP	1.76177	9.04e-06
DUSP19	-1.54241	9.12e-06
HS3ST3B1	-1.18803	9.29e-06
SPRED3	-1.72258	9.7e-06
LGALS3	1.10186	1.01e-05
TRIM16	-1.01322	1.02e-05
SAPCD1	-2.11339	1.03e-05
UNC5CL	-1.24136	1.03e-05
PLCH1	-1.64585	1.05e-05
ACE	-3.17332	1.06e-05
BTBD11	-1.87332	1.06e-05
CA9	-1.83378	1.11e-05
GPR155	-1.37269	1.12e-05
CHRM5	1.22496	1.14e-05
IL18	-2.54124	1.15e-05
TSSK4	2.43655	1.15e-05
PXMP2	1.7654	1.16e-05
TMEM218	-1.02298	1.19e-05
CPAMD8	-2.21046	1.2e-05
M1AP	-1.704	1.27e-05
CAMK2D	-1.07539	1.27e-05
TCP11L2	-1.94086	1.29e-05
ZNF320	-1.37022	1.36e-05
DCST2	-1.89419	1.37e-05
C2orf92	-1.89419	1.37e-05
ZNF2	-1.13262	1.37e-05
SMIM24	-1.58248	1.41e-05
TMEM187	-1.13284	1.41e-05
AOX1	-4.26929	1.48e-05
ALOXE3	-4.26929	1.48e-05
SYTL3	-1.05739	1.49e-05
AC005041.1	-1.31854	1.51e-05
TPM2	-1.03719	1.52e-05
GPX7	-7.13214	1.54e-05
PSTPIP2	-7.13214	1.54e-05
ZNF461	-7.13214	1.54e-05
ARC	7.22934	1.54e-05
KDELR3	1.34946	1.63e-05
NLGN3	-1.27349	1.66e-05
CALML6	-3.52513	1.74e-05
SPIB	3.59974	1.74e-05
TRIM73	-1.5306	1.81e-05
BNC2	-1.51413	1.81e-05
C3orf33	-1.09616	1.88e-05
ACRBP	-1.07466	1.88e-05
KIF17	-2.10302	1.89e-05
PIGZ	-1.33298	1.9e-05
NPB	-1.23066	1.9e-05
TNFRSF10C	-1.45704	2.21e-05
DNAH1	-1.03987	2.22e-05
SYCP2	-1.57228	2.28e-05
NUTM2A	-1.55011	2.29e-05
POU2F2	-1.0218	2.32e-05
RCN3	1.11586	2.34e-05
NLRP1	-1.17578	2.48e-05
MCF2L	-1.07633	2.74e-05
SERTAD1	1.14077	2.74e-05
ZNF674	-1.70345	2.81e-05
FGL2	-7.05028	2.86e-05
NPHS1	-7.05028	2.86e-05
C6orf52	-1.34205	2.9e-05
GRK1	-2.14356	2.91e-05
H2BC5	-1.55482	2.93e-05
FGD2	3.53866	2.95e-05
ADRA2B	3.53866	2.95e-05
B9D1	-1.08675	3.19e-05
ZNF383	-1.16697	3.34e-05
LRRC23	-1.23148	3.37e-05
DEFA4	-2.12143	3.55e-05
CLCF1	1.47613	3.63e-05
NOG	-1.02405	3.77e-05
FOXO6	1.25283	3.96e-05
MYLK	-1.97879	4.05e-05
DNAJC18	-1.00227	4.13e-05
PLIN2	-2.42301	4.17e-05
C16orf96	-2.42301	4.17e-05
NEXN	-2.10972	4.28e-05
GOLGA8N	-1.03613	4.42e-05
ZNF268	-1.02787	4.51e-05
HAPLN2	-4.13881	4.58e-05
ZNF354B	-2.17663	4.71e-05
CXCR3	1.59519	4.94e-05
ADAMTS5	2.39838	4.94e-05
LILRA1	-3.41025	5e-05
PPP1R1B	1.22549	5.1e-05
CTTNBP2	-6.9635	5.33e-05
PTPN20	-6.9635	5.33e-05
IGFN1	7.06062	5.33e-05
ZNF585B	-1.26746	5.49e-05
RSPH3	-1.02014	5.55e-05
LTA	1.42469	5.55e-05
PMP22	-1.95029	5.69e-05
ALOX15	1.86585	5.69e-05
SDSL	-1.0131	5.73e-05
CILP2	-1.91978	5.92e-05
CFAP70	-1.07429	5.99e-05
AK1	-1.48295	6.13e-05
IFIT5	1.33749	6.19e-05
H2BC15	-1.50114	6.22e-05
TTC25	-2.07506	6.27e-05
GSDMB	-1.03168	6.45e-05
EVX1	-2.72361	6.48e-05
CD52	1.24788	6.54e-05
DNASE1L2	-1.31468	6.7e-05
STON1	-1.38136	6.78e-05
SERPINE1	1.20317	6.81e-05
CATSPER1	-1.15191	6.86e-05
PPM1M	-1.00802	6.97e-05
PLEKHM3	-1.01693	7.02e-05
PAOX	-1.2276	7.17e-05
SIRT4	-1.23318	7.37e-05
SEZ6L2	-1.43452	7.38e-05
DUOX1	-2.24519	7.46e-05
GPR137C	2.35671	7.46e-05
KCNT1	1.87889	7.67e-05
BEND7	-2.96782	7.68e-05
EFHC2	1.17085	7.95e-05
LIPM	1.83556	7.98e-05
GBP3	1.2383	8.01e-05
IL17RC	-1.20643	8.02e-05
LRP1	-4.06886	8.08e-05
NYNRIN	-4.06886	8.08e-05
MYOM1	-3.99535	8.08e-05
GFAP	2.60311	8.22e-05
SLC4A8	-1.54352	8.35e-05
XKR5	-1.31022	8.35e-05
TCAP	-1.1777	8.41e-05
PJVK	-1.84071	8.42e-05
PTPDC1	-1.02498	8.43e-05
CDHR4	-3.34919	8.47e-05
ATP6AP1L	-1.12886	8.59e-05
KLF15	-1.32828	8.83e-05
ZNF17	-1.18646	8.91e-05
SRCAP	1.09674	9.01e-05
AOC2	-1.43268	9.54e-05
ZNF70	-1.28872	9.84e-05
AKAP5	1.94787	9.87e-05
GRHL3	-6.87116	9.96e-05
HPSE	-6.87116	9.96e-05
TGFBR3	1.20565	0.000100455
NOXA1	-1.15214	0.000101878
H4C8	2.75913	0.000103608
DAPK2	-2.02654	0.000104191
CFAP44	1.89392	0.000104191
ADAMTS13	-1.09701	0.0001083
AKR1C1	-1.26056	0.000111648
PROC	-1.5704	0.000112166
GDPD1	-1.5704	0.000112166
MPZL3	1.62469	0.000116767
ESPNL	-1.1384	0.000117522
NCF2	1.19388	0.000118789
CCDC24	-1.08684	0.000119716
ZNF283	-1.24022	0.000121597
NMRK1	-1.28354	0.000123038
PIP5KL1	-1.17428	0.000131228
AK8	-2.00314	0.000134587
FAM171A2	-1.14714	0.000134817
C6orf223	-1.50295	0.000140823
SYNPO	1.91146	0.000142624
CTH	-1.01258	0.00014271
MS4A4A	-3.91789	0.000142819
ALDH1A1	-3.91789	0.000142819
KIAA1217	4.1021	0.000142819
SPOCK2	-3.28542	0.000143701
GARNL3	-3.28542	0.000143701
TMEM229B	-1.12971	0.000147222
CTSE	-1.99347	0.000148835
FRMD4A	-2.29423	0.000150641
ZNF845	-1.23437	0.000150657
SULT6B1	-1.05562	0.000155086
TLCD3B	-1.86126	0.000156542
C1orf127	-1.742	0.000159196
PRSS27	-1.10791	0.000174519
WNT2B	-1.3539	0.000179322
DMC1	-1.03558	0.000180527
IQCG	-1.03706	0.000186241
HFE	-6.7725	0.000187
RGS17	-6.7725	0.000187
SOWAHC	-6.7725	0.000187
IQANK1	-6.7725	0.000187
IFI44L	6.86951	0.000187
AIM2	6.86951	0.000187
JAG2	6.86951	0.000187
FBF1	-1.10629	0.00019271
HHIPL1	-1.96579	0.000196752
ZNF449	-1.01541	0.000202057
POU3F3	-1.22842	0.000202439
GNG13	1.8741	0.000205848
ABAT	-1.23534	0.000210555
SLC16A2	1.16014	0.000211398
ZNF385D	-1.8906	0.000216503
TNFRSF9	1.70595	0.000219377
CCDC62	-1.42383	0.000221149
F2R	-1.2501	0.000228126
CLIC2	-2.24861	0.00023063
NIPSNAP3B	2.34615	0.00023063
EIF4EBP3	-1.27771	0.000238022
NEK5	-1.34429	0.000242664
DNAH6	-3.21871	0.000243751
NRCAM	3.26461	0.000243751
NEURL1B	3.26461	0.000243751
NPR3	1.22658	0.000247672
RGS2	1.1783	0.000247991
MYO10	-1.50444	0.000252326
DOCK4	-1.52871	0.000260181
FLT4	-1.13416	0.000261672
CAMSAP3	-2.5668	0.000264517
PRSS16	-1.22864	0.000265216
GPR141	1.50717	0.000267908
MMEL1	-1.30827	0.000269375
NPIPB6	-1.70089	0.000299766
PRUNE2	-1.05287	0.000301462
MYOM2	-1.92497	0.000302407
RORA	-1.92497	0.000302407
MTERF2	-1.85753	0.000305088
H3C10	1.70758	0.000305231
DLX2	-1.07841	0.00031495
GPAT2	-1.07841	0.00031495
HOXB7	-1.22157	0.000335594
MYLK2	1.21914	0.000345775
SLC12A1	-6.6666	0.000352487
KCNJ5	-6.6666	0.000352487
STC1	-6.6666	0.000352487
PINLYP	-6.6666	0.000352487
GNRH2	6.76355	0.000352487
KRT79	1.22219	0.000362155
ERICH2	-1.55871	0.000366334
ADRB2	1.10872	0.000378508
CHN1	1.393	0.000378996
PADI4	1.393	0.000378996
GNG3	-2.07591	0.000382556
PNCK	-1.24454	0.000385752
MSTN	-1.97344	0.00040416
CAPS2	-1.97344	0.00040416
CCDC80	-3.14876	0.00041343
A2ML1	-3.14876	0.00041343
NLRP11	-3.14876	0.00041343
DNAAF4	-3.14876	0.00041343
EPS8L2	-2.51051	0.000421961
KLB	2.58312	0.000421961
CMTM1	-1.76638	0.000425204
CCDC7	-1.76638	0.000425204
SLC22A1	1.79635	0.000426762
AC233723.1	-3.74925	0.000447975
SCRT2	3.93337	0.000447975
ZNF34	-1.02559	0.000450886
BANK1	-1.27723	0.000460449
ATP2B2	1.31002	0.000483906
ZNF570	-2.30754	0.000488104
KRBOX4	-1.02896	0.000489943
MTSS1	1.03237	0.000500745
CASTOR3	-1.04901	0.000516984
TMEM72	1.39076	0.000535418
TMCC3	-2.15281	0.000538084
HDAC9	1.55778	0.000543102
NXN	-1.21296	0.000548995
TMEM121	-2.72811	0.000556462
ZNF658	-2.72811	0.000556462
IQCN	2.78268	0.000556462
LRGUK	-2.03029	0.00057344
FNIP2	-1.22113	0.000578727
SHANK1	-1.03814	0.000600879
HHLA2	-1.26945	0.000607742
PHEX	1.25091	0.00061055
ZNF354A	-1.22095	0.000644633
TG	-6.55231	0.000667207
DCT	-6.55231	0.000667207
AQP5	-6.55231	0.000667207
FAM160A1	6.64918	0.000667207
FOLR2	6.64918	0.000667207
PCDHGB6	6.64918	0.000667207
TSSK3	-1.01627	0.0006703
BPI	-2.45192	0.000672116
GRIK5	-2.45192	0.000672116
GPA33	-2.45192	0.000672116
UNC80	-2.45192	0.000672116
LRP4	-1.29317	0.0006773
ZNF546	-1.12705	0.000696347
ELOVL7	-3.07525	0.000700954
ACOT1	-3.07525	0.000700954
MEGF11	-2.99779	0.000700954
BDKRB2	-2.99779	0.000700954
SERPINC1	3.18711	0.000700954
CECR2	-1.01304	0.000702475
WNK4	-1.0292	0.000732818
CAPN11	-1.65201	0.000793692
AMY2B	-1.65201	0.000793692
POMK	1.57507	0.000793692
SSPN	1.40049	0.000811266
ADSS1	-1.11299	0.000832786
UGT8	-1.08704	0.000841501
ZNF185	-1.35124	0.000847044
TXLNB	-1.35124	0.000847044
MYH7B	-1.21152	0.00084764
HTR2B	-1.8157	0.000864433
GSTA4	-1.8157	0.000864433
PLAC1	1.98744	0.000877812
PTCH2	-1.16937	0.000878797
ZNF23	1.91282	0.000883481
ZNF585A	-1.038	0.000897488
SIPA1L2	-2.66139	0.000910749
BHMT	-2.66139	0.000910749
HSPA6	-2.66139	0.000910749
SLC7A8	-1.54221	0.000993175
MYOF	-1.24093	0.00101524
HLA-A	-1.13242	0.00104733
MDGA1	-1.1927	0.00105353
SLC9A7	-2.39086	0.00106861
RNFT2	-1.26387	0.00115029
HLA-DPA1	2.27025	0.00117769
SEPTIN3	-2.91593	0.00118753
MAST1	-2.91593	0.00118753
IRF4	3.10521	0.00118753
ANKHD1-EIF4EBP3	3.10521	0.00118753
MEIS1	-2.05019	0.00124544
ZFP14	-1.48012	0.001266
SNAI2	-6.42817	0.00126829
RASL11B	-6.42817	0.00126829
CLEC18A	-6.42817	0.00126829
EFCAB13	-6.42817	0.00126829
H4-16	-6.42817	0.00126829
KCNN3	6.52495	0.00126829
MAGEA8	6.52495	0.00126829
LGALS9B	6.52495	0.00126829
DNM3	6.52495	0.00126829
CSGALNACT1	-1.93449	0.00128011
APOL1	-1.51127	0.00133912
C20orf204	1.2362	0.00136121
CCDC134	1.02773	0.00138872
KRTAP5-9	-3.55826	0.00141036
TUBA3D	3.74227	0.00141036
ZNF233	3.74227	0.00141036
MFSD2B	3.74227	0.00141036
ITPRIPL2	-1.54604	0.00141482
NRGN	1.01676	0.0014526
IL12RB1	-2.59145	0.00148807
CATSPERG	-2.59145	0.00148807
MPP7	-2.59145	0.00148807
ZNF492	-1.12769	0.00152506
GHRL	1.20983	0.00159825
CFAP45	1.25127	0.00166818
CA11	1.03449	0.00168847
CYTIP	1.03449	0.00168847
LSP1	2.38261	0.00169524
TUBB2B	2.38261	0.00169524
SCARF2	-1.10465	0.00174156
SPINT1	-1.65581	0.00179023
SPOCK1	-2.13847	0.00182283
CXCL11	-2.13847	0.00182283
HYKK	-2.13847	0.00182283
ARHGEF28	-2.13847	0.00182283
VSIG4	2.20646	0.00182283
PPP1R13B	-1.37649	0.00182998
VWA5A	-1.37649	0.00182998
BMP8A	-1.37649	0.00182998
ANKRD24	-1.996	0.00188767
HOMER2	-1.996	0.00188767
NAALAD2	1.97125	0.00190528
UCP3	1.97125	0.00190528
ANGPT1	-1.13469	0.00200694
FFAR2	-2.82915	0.00200946
TMEM200A	-2.82915	0.00200946
MDK	-1.04057	0.00201
CETP	-1.55044	0.00203931
PPFIA4	1.27002	0.00206394
CCDC121	-1.24371	0.00212386
ENDOU	-1.59289	0.00216503
EPHB3	-1.07401	0.00227599
ACKR4	-1.25681	0.00228741
GDAP1L1	-1.64142	0.0022933
SOCS1	1.19367	0.00231748
C16orf95	-1.02564	0.00239031
PRSS53	-1.44733	0.00241843
MGLL	-6.29235	0.00242129
AQP8	-6.29235	0.00242129
ZFR2	-6.29235	0.00242129
GCK	-6.29235	0.00242129
ADGRG6	-6.29235	0.00242129
ACOT2	-6.29235	0.00242129
PHF24	-6.29235	0.00242129
TPH1	-6.29235	0.00242129
IGLON5	-6.29235	0.00242129
GABRG1	-6.29235	0.00242129
KRT80	-6.29235	0.00242129
FETUB	6.38901	0.00242129
CNKSR2	6.38901	0.00242129
AZGP1	6.38901	0.00242129
NPAS4	6.38901	0.00242129
MYADML2	6.38901	0.00242129
SENP3-EIF4A1	6.38901	0.00242129
ATP1A2	-2.51793	0.0024261
PHETA2	-2.44047	0.0024261
KCNE5	2.63164	0.0024261
RWDD2A	-1.05017	0.00245586
DENND2A	-1.27095	0.00246665
ADAMTS15	1.19708	0.00249928
TP53TG3D	-3.45235	0.00250381
GPR75	3.63631	0.00250381
FAM167A	1.32495	0.00257631
ZNF467	-1.7449	0.00275824
SH3BGR	-1.05566	0.00277493
SAXO2	-2.07741	0.0028132
ZBTB8A	-1.83187	0.00282728
STOX2	-1.55554	0.00297647
PHLDA2	1.45202	0.00297647
TREH	1.34794	0.00299889
PALLD	-1.18511	0.0031579
SLC46A3	-1.60203	0.00318237
KYNU	-1.31139	0.00337687
HCN3	1.294	0.00337687
TAFA2	1.14327	0.00337949
PEX5L	-2.73681	0.00339444
ILDR2	-2.73681	0.00339444
TUBB1	2.926	0.00339444
CYP27A1	2.926	0.00339444
PLEKHD1	2.926	0.00339444
C2orf74	-1.44447	0.00349787
CYP1A1	-1.01815	0.00350849
IL31RA	-1.01223	0.00352053
CD27	-1.10702	0.00358445
KLLN	-1.47852	0.00377845
BLNK	1.72095	0.00381958
ZDHHC22	-2.35861	0.00394482
HMX2	-2.35861	0.00394482
RYR2	-2.35861	0.00394482
EBLN2	-2.35861	0.00394482
KCNRG	2.54974	0.00394482
GSTO2	-1.35494	0.00397843
MAP2K6	1.31409	0.00397843
FAM174B	1.31409	0.00397843
DEFA3	-1.69451	0.00401524
RBP5	1.78188	0.00401524
CACNA2D1	-1.12103	0.00422381
MFNG	-1.88112	0.00429585
LAG3	1.9495	0.00429585
TMEM145	2.06975	0.00432709
RAB11FIP4	1.14839	0.00433438
SIK1B	1.14839	0.00433438
DLG2	-1.08536	0.00444333
ADTRP	-3.33806	0.00444385
TNNC1	-3.33806	0.00444385
FBXO27	-3.33806	0.00444385
KLK11	3.52194	0.00444385
PPEF1	-6.14239	0.00464265
TEKT3	-6.14239	0.00464265
PKIB	-6.14239	0.00464265
ATRIP	-6.14239	0.00464265
SRL	-6.14239	0.00464265
LRRD1	-6.14239	0.00464265
C17orf113	-6.14239	0.00464265
ROS1	6.23892	0.00464265
MISP	6.23892	0.00464265
SCN1B	6.23892	0.00464265
H3C12	6.23892	0.00464265
MUC2	6.23892	0.00464265
SBK1	1.33878	0.00470459
NPPA	1.45727	0.00474403
SLC26A4	1.5814	0.00474403
ZNF843	-1.24759	0.00480939
SEMA6B	1.27048	0.00481764
REPS2	-1.52308	0.00510013
FILIP1L	1.6214	0.00510013
TNS1	-1.00192	0.00541147
ZNF385C	-1.14608	0.00547566
CAND2	1.36984	0.00557603
FMN1	1.36984	0.00557603
ASPHD2	1.05056	0.00570193
TTC39B	-2.63815	0.00572059
PPM1J	-2.63815	0.00572059
SUSD5	-2.63815	0.00572059
ABO	-2.63815	0.00572059
CALCB	-2.63815	0.00572059
ZBTB32	2.82729	0.00572059
COL12A1	2.82729	0.00572059
PRG3	2.82729	0.00572059
SPATC1L	-1.10499	0.0057539
CDK14	-1.25016	0.00575891
CMTM2	-1.64228	0.00582377
SH2D4B	-1.64228	0.00582377
FAM151B	1.03196	0.00588301
SPAG8	-1.51988	0.00607118
PRRG2	1.3886	0.00607118
NAIP	1.3886	0.00607118
ALX4	-1.72139	0.00616054
OPTN	-1.11251	0.00629561
LRRC46	-2.27183	0.00639309
GRIK3	-1.82006	0.00644454
RAD54B	-1.82006	0.00644454
H2AC13	1.88276	0.00644454
CCDC170	-1.94693	0.00662995
ZBTB7C	-1.94693	0.00662995
BICDL1	1.9962	0.00662995
USH1G	1.9962	0.00662995
LRRC69	-2.11692	0.00664724
COLEC11	-2.03946	0.00664724
APOL3	-2.03946	0.00664724
CEP112	-2.03946	0.00664724
ADAP2	-2.03946	0.00664724
CORT	-2.03946	0.00664724
PCDH9	2.23157	0.00664724
CFAP58	-1.1206	0.00690226
SPATA17	-1.40283	0.00691861
DZANK1	-1.43731	0.00759456
DEPP1	1.32693	0.00759456
ZCCHC12	1.32693	0.00759456
MYLK3	-1.31025	0.00764597
DAW1	-3.21393	0.00788025
NUP210L	-3.21393	0.00788025
ARHGEF3	-3.21393	0.00788025
CA7	-3.21393	0.00788025
FUT3	-3.21393	0.00788025
STX19	-3.21393	0.00788025
TMEM178B	-3.21393	0.00788025
ZNF559-ZNF177	-3.21393	0.00788025
ABCB11	3.39771	0.00788025
SLC17A7	3.39771	0.00788025
IL17C	3.39771	0.00788025
TAS2R5	3.39771	0.00788025
ENDOD1	3.39771	0.00788025
AP1S3	3.39771	0.00788025
RRAD	3.39771	0.00788025
IER5L	1.34297	0.00834208
NRSN2	-1.01838	0.00836984
DUSP18	1.02327	0.00836984
FBXL2	1.66696	0.00841274
NOTCH4	1.16009	0.00878151
TULP1	-5.97501	0.00894141
KLHL29	-5.97501	0.00894141
GAD1	-5.97501	0.00894141
CCDC120	-5.97501	0.00894141
SLC26A7	-5.97501	0.00894141
TMEM178A	-5.97501	0.00894141
COL6A3	-5.97501	0.00894141
GEM	-5.97501	0.00894141
DNAAF3	-5.97501	0.00894141
EMX2	-5.97501	0.00894141
HAP1	-5.97501	0.00894141
GPR152	-5.97501	0.00894141
RIMKLA	-5.97501	0.00894141
OR52N4	-5.97501	0.00894141
KLHL41	-5.97501	0.00894141
AC009690.1	-5.97501	0.00894141
FO681492.1	-5.97501	0.00894141
ASIP	6.07138	0.00894141
SLC5A5	6.07138	0.00894141
AMPD1	6.07138	0.00894141
HRC	6.07138	0.00894141
OSBPL10	6.07138	0.00894141
SLC16A14	6.07138	0.00894141
KCND3	6.07138	0.00894141
DGAT2L6	6.07138	0.00894141
PPP3R2	6.07138	0.00894141
MRC1	6.07138	0.00894141
H4C1	6.07138	0.00894141
CACNA2D2	1.73146	0.00903825
ACP4	1.73146	0.00903825
KIAA1211L	1.12452	0.00921389
FANK1	-1.36344	0.00931543
MBLAC1	1.27119	0.00931543
ERBB3	-2.53225	0.00961124
GYS2	-2.53225	0.00961124
ARMC12	-2.53225	0.00961124
FKBP1C	-2.53225	0.00961124
FNDC10	-2.53225	0.00961124
EXOC3L1	-1.75629	0.00962572
C20orf203	-1.75629	0.00962572
B4GALNT3	1.81278	0.00962572
FAM171A1	1.81278	0.00962572
RIMBP3B	1.81278	0.00962572
TNS2	1.16312	0.00971496
CATSPER3	1.51875	0.0100683
GRAMD1C	-1.87699	0.0101133
GRIN3A	-1.87699	0.0101133
PUDP	-1.27384	0.0101184
DIP2C	-1.27384	0.0101184
CCDC152	-1.39565	0.0103064
FBXO44	-2.17949	0.0103193
SLC26A10	-1.9576	0.0103994
DDAH1	-1.9576	0.0103994
FBP2	2.14968	0.0103994
RGS5	-1.11087	0.0105789
ESPN	-1.2012	0.0107729
SYNGR1	1.55819	0.0110484
IRGM	-1.29686	0.0112329
PRAF2	-1.43275	0.0114183
HOXA3	-1.09037	0.0117205
PCSK6	-1.09037	0.0117205
ALX3	-1.03606	0.0123053
CLEC2B	1.01194	0.0123053
EIF5AL1	1.22827	0.0124967
SV2B	-1.34003	0.0126641
GPR183	1.31102	0.0126641
TMEM37	-1.09912	0.013018
TDGF1	1.09338	0.013018
TMEM240	-1.60174	0.0131976
HOXA9	1.66472	0.0131976
NEU4	1.66472	0.0131976
H2BC17	1.66472	0.0131976
NME8	-1.23649	0.0133442
PIP5K1B	-1.08237	0.0133673
RASGRF2	1.23707	0.013932
GCKR	-3.0781	0.0139512
ACP5	-3.0781	0.0139512
LHB	-3.0781	0.0139512
TTLL7	-3.0781	0.0139512
ZNF474	-3.0781	0.0139512
GALNT9	-3.0781	0.0139512
NPIPA2	-3.0781	0.0139512
MMP10	3.26177	0.0139512
LCN12	3.26177	0.0139512
SDS	1.13003	0.0139996
BDNF	-1.37688	0.0140563
SHANK3	-1.37688	0.0140563
NODAL	-1.68958	0.0143062
COL1A1	1.73924	0.0143062
KRT7	1.73924	0.0143062
ATP8B2	1.09317	0.0144973
GRIN2C	1.09317	0.0144973
GRTP1	1.06195	0.0148663
SCOC	1.17885	0.014908
TMPRSS5	1.17885	0.014908
HOXA6	-1.80347	0.0153481
WDR97	-1.38714	0.0155637
KLHDC1	-1.38714	0.0155637
CHRM4	-1.42056	0.0156043
DNAH7	-2.41796	0.0160841
RNF112	-2.41796	0.0160841
RMDN1	2.60695	0.0160841
STPG3	2.60695	0.0160841
RPA4	2.60695	0.0160841
BTBD18	2.60695	0.0160841
ANKRD65	2.60695	0.0160841
PWP2	2.60695	0.0160841
AQP6	-1.87082	0.0161862
TRPM4	-1.87082	0.0161862
VASH2	-1.87082	0.0161862
TMPRSS11D	-1.87082	0.0161862
SPINT2	-1.87082	0.0161862
CFAP43	-1.87082	0.0161862
NUTM2G	2.06285	0.0161862
SIGLEC1	-2.08084	0.016576
KCNK7	-2.08084	0.016576
FKBP10	2.27181	0.016576
ASIC3	-1.0675	0.0165779
CRAT	-1.28128	0.0166986
PLAC8L1	1.18404	0.0166986
CCDC200	-1.02364	0.0168426
CACNG4	-5.78564	0.0172979
GLRA2	-5.78564	0.0172979
PAPPA2	-5.78564	0.0172979
NID1	-5.78564	0.0172979
PZP	-5.78564	0.0172979
CHAC1	-5.78564	0.0172979
RTBDN	-5.78564	0.0172979
ATP8A2	-5.78564	0.0172979
TMPRSS13	-5.78564	0.0172979
PRKG2	-5.78564	0.0172979
SH3RF2	-5.78564	0.0172979
ISX	-5.78564	0.0172979
AL157935.3	-5.78564	0.0172979
LGALS2	5.8818	0.0172979
PRR5L	5.8818	0.0172979
CERS3	5.8818	0.0172979
P2RY14	5.8818	0.0172979
S100A14	5.8818	0.0172979
TGM2	5.8818	0.0172979
PRH1	5.8818	0.0172979
H2AC4	5.8818	0.0172979
NOXRED1	-1.47322	0.0173117
IL21R	1.54209	0.0173117
TTC21A	-1.19815	0.0175335
ITM2A	1.18995	0.0187538
MCF2	1.18995	0.0187538
EPS8	-1.02914	0.0187995
SLC2A4	-1.02914	0.0187995
LRRC7	-1.53797	0.0191693
SLC6A4	1.40823	0.0195301
TMEM191C	-1.21698	0.0197076
KANTR	-1.21698	0.0197076
PRXL2A	1.13593	0.0197076
RPP21	1.09239	0.020365
RPL3L	-1.61963	0.0211438
FBXO32	-1.61963	0.0211438
MKRN2OS	-1.61963	0.0211438
RPH3AL	1.66174	0.0211438
TMEM212	1.66174	0.0211438
TMEM255B	-1.72601	0.0231566
POU5F1	-1.72601	0.0231566
CDK3	-1.72601	0.0231566
LAMB1	-1.64415	0.0231566
ANKRD7	-2.92814	0.0246349
GPD2	-2.92814	0.0246349
CYP2S1	-2.92814	0.0246349
AMZ1	-2.92814	0.0246349
UBL4B	-2.92814	0.0246349
CACNA1H	-2.92814	0.0246349
SETSIP	-2.92814	0.0246349
FPGT-TNNI3K	-2.92814	0.0246349
OAS2	3.11168	0.0246349
TNFRSF11B	3.11168	0.0246349
NEUROD2	3.11168	0.0246349
VN1R1	3.11168	0.0246349
ALKAL2	3.11168	0.0246349
CKMT2	-1.77848	0.0250426
SLC13A3	-1.77848	0.0250426
CC2D2A	1.97046	0.0250426
C15orf48	1.97046	0.0250426
ANKRD44	-1.26291	0.0251301
SNAI1	-1.10576	0.0264049
ZAP70	-1.97494	0.0264707
RAB41	-1.97494	0.0264707
TMC4	-1.97494	0.0264707
GOLGA6L10	-1.97494	0.0264707
VAX2	2.16585	0.0264707
TJP3	-1.0021	0.0266216
HPD	-1.0021	0.0266216
SGMS2	-2.29382	0.0267805
INSC	-2.29382	0.0267805
ARHGAP22	2.48272	0.0267805
PRRT2	2.48272	0.0267805
HOXD12	2.48272	0.0267805
C1orf100	2.48272	0.0267805
GPBAR1	2.48272	0.0267805
UGT2B11	2.48272	0.0267805
HNMT	-1.47126	0.0276789
GZMM	-1.47126	0.0276789
SMKR1	-1.47126	0.0276789
ITK	1.5212	0.0276789
GATD3A	1.5212	0.0276789
ITGAD	-1.19416	0.0294307
CCDC102B	-1.11826	0.0299068
CACNB4	-1.11826	0.0299068
FAM171B	-1.05727	0.030067
TRPV1	-1.05727	0.030067
AKAP6	-1.30568	0.0306351
FAM131A	1.37471	0.0306351
PKD1L3	-1.54612	0.0310526
PSD2	-1.18872	0.0324683
SLAMF6	-1.18872	0.0324683
CYP11A1	-1.21581	0.0335099
TMEM132A	1.09083	0.0335099
AQP11	1.09083	0.0335099
PROM1	-5.5676	0.0336166
CD22	-5.5676	0.0336166
OTC	-5.5676	0.0336166
WNT8A	-5.5676	0.0336166
MLN	-5.5676	0.0336166
PDGFB	-5.5676	0.0336166
RSPO4	-5.5676	0.0336166
CCN4	-5.5676	0.0336166
TFCP2L1	-5.5676	0.0336166
CDH15	-5.5676	0.0336166
CRB1	-5.5676	0.0336166
DUOXA1	-5.5676	0.0336166
DPEP3	-5.5676	0.0336166
TKTL2	-5.5676	0.0336166
MAT1A	-5.5676	0.0336166
PLA2R1	-5.5676	0.0336166
TDRD9	-5.5676	0.0336166
CELF5	-5.5676	0.0336166
KCNK9	-5.5676	0.0336166
CDK5R2	-5.5676	0.0336166
TTC36	-5.5676	0.0336166
SCUBE2	-5.5676	0.0336166
GJC3	-5.5676	0.0336166
ITLN1	-5.5676	0.0336166
GABRG3	-5.5676	0.0336166
C1orf116	-5.5676	0.0336166
CCBE1	-5.5676	0.0336166
PTP4A3	-5.5676	0.0336166
NUTM1	-5.5676	0.0336166
TMEM232	-5.5676	0.0336166
RYR1	-5.5676	0.0336166
CFAP299	-5.5676	0.0336166
KHDC3L	-5.5676	0.0336166
BCL2L2-PABPN1	-5.5676	0.0336166
C17orf98	-5.5676	0.0336166
SCN4A	5.66348	0.0336166
SLC26A3	5.66348	0.0336166
CCL24	5.66348	0.0336166
RUNDC3A	5.66348	0.0336166
RERGL	5.66348	0.0336166
CSRP3	5.66348	0.0336166
DPP6	5.66348	0.0336166
GCM1	5.66348	0.0336166
POU2F3	5.66348	0.0336166
PRR35	5.66348	0.0336166
REP15	5.66348	0.0336166
SPACA4	5.66348	0.0336166
ABCA13	5.66348	0.0336166
MAPK15	5.66348	0.0336166
THSD4	5.66348	0.0336166
S100A5	5.66348	0.0336166
ELOA2	5.66348	0.0336166
AKR1B15	5.66348	0.0336166
TBC1D3B	5.66348	0.0336166
F8A3	5.66348	0.0336166
SHF	-1.55737	0.0347041
TSACC	-1.55737	0.0347041
ZNF345	-1.55737	0.0347041
SYCE1L	1.74998	0.0347041
PNPLA3	-1.34839	0.0348449
LINC00672	1.28854	0.0370978
INHA	-1.67982	0.0384743
FAM86B2	-1.01893	0.0384848
C8G	-1.14854	0.0387935
LAMC3	-1.40131	0.0397031
SH2D6	-1.40131	0.0397031
GRIP1	-1.40131	0.0397031
NYAP1	-1.40131	0.0397031
SHROOM2	1.4437	0.0397031
SYT2	-1.86064	0.0419754
INHBC	-1.86064	0.0419754
MCUB	2.05147	0.0419754
ATP6V1B1	2.05147	0.0419754
RGL1	2.05147	0.0419754
GAL3ST2	2.05147	0.0419754
ALB	-1.24461	0.0425388
AC096887.1	-1.24461	0.0425388
CORO2B	-2.76076	0.0433314
CUBN	-2.76076	0.0433314
APOA1	-2.76076	0.0433314
DBH	-2.76076	0.0433314
UBQLNL	-2.76076	0.0433314
SLC47A2	-2.76076	0.0433314
JAKMIP3	-2.76076	0.0433314
ELAVL3	-2.76076	0.0433314
C21orf62	-2.76076	0.0433314
RSAD2	2.94414	0.0433314
NAV1	2.94414	0.0433314
CLIC3	2.94414	0.0433314
GPR34	2.94414	0.0433314
MAPK10	-1.13453	0.0439575
REM2	-1.13453	0.0439575
TSPAN10	-1.13453	0.0439575
CFAP52	-2.15799	0.0443061
COL4A3	-2.15799	0.0443061
H3C11	-2.15799	0.0443061
SAG	2.34679	0.0443061
PHOX2A	2.34679	0.0443061
PLEKHA7	2.34679	0.0443061
TMEM88	2.34679	0.0443061
AIFM3	2.34679	0.0443061
ZDHHC11B	2.34679	0.0443061
MSS51	-1.16711	0.0444493
CD160	1.03859	0.0444493
EFHD1	-1.46866	0.0452806
EFHB	-1.46866	0.0452806
STAP2	1.57984	0.0452806
NOTCH3	-1.28168	0.048953
