# Supplementary material for: CircSPI1 acts as an oncogene in acute myeloid leukemia through antagonizing SPI1 and interacting with microRNAs
Source: Cell Death Dis. 2021 Mar 19;12(4):297. doi: 10.1038/s41419-021-03566-2 (PMC7979773; doi:10.1038/s41419-021-03566-2)
Supplement: Supplementary file 4 — Supplementary Table 3 [file 41419_2021_3566_MOESM4_ESM.xlsx]

## Sheet: Sheet1
Supplemental Table S3. Differentially expressed genes obtained by SPIlow vs SPI1high
Gene	log2Fold Change
LHX6	2.0006
MACROD2	2.00204
FER1L6	2.0031
AKAP12	2.00335
COL4A2	2.00569
MTTP	2.00625
CYP2A13	2.00638
TAL1	2.00656
TRPM6	2.00832
AIG1	2.00872
GNAI1	2.00925
AEBP1	2.00992
ITGA8	2.01185
FHL2	2.01378
ZNF730	2.01541
SEPTIN5	2.01566
CCDC60	2.01763
HR	2.01834
TEX9	2.01837
ZAR1	2.01998
HRNR	2.02036
GLIPR1L1	2.02056
AK8	2.02166
C9orf43	2.02188
TREH	2.0236
NAALADL2	2.02391
CDK6	2.02469
PGPEP1L	2.02541
PTPRS	2.02542
INTU	2.02544
ZDHHC15	2.02548
SPIN4	2.02565
ZNF415	2.02969
TMEM238L	2.03077
ESR2	2.0318
MRGPRF	2.03261
KCNJ11	2.03307
SLC2A12	2.03308
OR1L4	2.03504
DCLK1	2.03737
PTPN13	2.03746
KIAA1257	2.03835
TMEM210	2.04022
KIAA1324L	2.04115
SAXO2	2.04168
COL8A1	2.04252
TJP1	2.04346
FNDC1	2.04509
MAPK10	2.04537
RASL10B	2.04591
CNPY1	2.04641
VWDE	2.04693
MLLT3	2.04738
SPATA46	2.0487
USP41	2.04904
CCND2	2.04915
ZNF772	2.05152
CEP70	2.05157
KLF8	2.05219
KLHL13	2.05285
SMIM1	2.05577
SFRP4	2.05639
RNF182	2.0599
SGIP1	2.06056
MPIG6B	2.06073
PLEKHG1	2.06162
EPHA10	2.06234
ENAH	2.06237
MAST1	2.06262
CTTN	2.06427
DDX4	2.07043
TSBP1	2.07171
CCDC171	2.07208
IFNB1	2.07314
FGF18	2.07446
PLCXD3	2.07553
CEACAM6	2.08184
CRHBP	2.08317
AQP1	2.08324
TMEM150C	2.08351
NPR3	2.08431
ZNF595	2.08439
FAM171B	2.08514
LAPTM4B	2.08697
KCNJ6	2.09063
LRIG3	2.09507
SLC28A3	2.09521
AOX1	2.09578
LY6G6D	2.10103
IZUMO1	2.10221
ZNF66	2.10404
EPAS1	2.10668
MYL4	2.10789
NAP1L2	2.10811
SRGAP3	2.1125
C11orf88	2.11566
MAST4	2.11715
AKAP6	2.11832
ANKRD29	2.11932
KIRREL1	2.12003
NID2	2.12025
GRIA3	2.12062
OPRK1	2.12113
CDK15	2.12291
GLRA2	2.12638
OR52D1	2.12793
SHCBP1L	2.12853
SLC6A1	2.12902
SHANK1	2.12924
HSF5	2.12953
SRPX	2.13059
RAPGEF4	2.13129
OR51B6	2.13255
HOOK1	2.13465
PRXL2A	2.1353
EXTL1	2.13638
LAMC3	2.13648
PRKN	2.13948
ZNF385B	2.14025
ANTXRL	2.14249
SAMD11	2.14279
PRR36	2.14286
MYO1B	2.14298
LLCFC1	2.14303
AGR2	2.14334
PPP2R2C	2.14567
PEAR1	2.14664
NLGN4X	2.1468
C2orf66	2.14931
NRCAM	2.15021
DYRK3	2.15185
FLNC	2.15273
IL12B	2.15311
HAS2	2.15323
MTUS2	2.15689
ITGA9	2.15941
FAM171A2	2.16268
AKR1C1	2.16449
TRHR	2.16551
FREM3	2.16644
KALRN	2.16647
ZBTB8A	2.16936
TLR3	2.1721
MYZAP	2.17261
ZNF157	2.17345
TSKU	2.1736
NAP1L3	2.17434
RFLNA	2.17441
ANKRD33B	2.17567
CXCL12	2.17708
RGS17	2.17824
ANK1	2.1786
GCOM1	2.17935
SLC16A10	2.17945
NTRK2	2.18052
SLC30A4	2.18114
PTPRT	2.18251
MYO18B	2.18273
OR13C3	2.18386
MS4A2	2.18503
CA3	2.1884
LINC00514	2.19015
PRSS45P	2.19144
PALMD	2.19359
TMCC2	2.19407
TET1	2.19681
ZNF559-ZNF177	2.20011
PDGFRA	2.20149
RBM20	2.20204
FAM83F	2.20231
DMC1	2.20539
ZFPM2	2.20548
EPB41L1	2.20568
KLHL23	2.20826
MDGA2	2.2088
CHRNA6	2.2116
TMEM215	2.21258
COX6B2	2.21384
ADARB2	2.21446
TSPAN13	2.21485
TMPRSS4	2.21684
P2RY14	2.21911
PRR15	2.21943
COL16A1	2.22208
FNBP1L	2.22469
BAALC	2.22479
MFSD2B	2.2249
NCKAP1	2.22561
CFI	2.22704
ACBD7	2.22758
MYLK	2.22815
GPR32	2.22823
IL18R1	2.22835
C3orf67	2.22897
PRB1	2.23018
PSG8	2.23217
ZNF492	2.23411
HMCN1	2.23509
COL4A6	2.24029
HEMGN	2.24047
MEX3A	2.24102
HECTD2	2.24103
DST	2.24115
FLRT2	2.24198
SELP	2.24244
ZNF781	2.243
MAGI1	2.24402
TMEM233	2.24706
GNRHR	2.24799
ERG	2.24834
PLS1	2.24871
TOX	2.24872
AR	2.25358
ACTL6B	2.2538
OR52H1	2.2538
CSMD3	2.25446
SPTLC3	2.25449
MEX3B	2.25528
SMO	2.25669
CLDN14	2.25674
SCN7A	2.25712
PCBP3	2.26078
S100A16	2.26505
CDH11	2.26547
NOG	2.26572
AKR1B15	2.26713
CALCA	2.2676
B4GALNT4	2.26806
AMHR2	2.26855
PHKA1	2.27093
AHSG	2.27143
LPO	2.27151
GUCY1B1	2.27202
IL33	2.27942
BMPER	2.27989
NUDT11	2.27995
WIPF3	2.28127
FMOD	2.28247
BLOC1S5-TXNDC5	2.2834
PSKH2	2.28347
COLGALT2	2.28531
LAMA3	2.28556
GPR174	2.28701
CCDC196	2.28727
PCDH8	2.28946
SPINK7	2.28959
SVOPL	2.29038
USP17L7	2.29431
FAM83A	2.29459
WNT3	2.29481
PCDHB14	2.29508
PCDHGA1	2.2971
ACSM1	2.29745
PROP1	2.2976
IL9R	2.29783
EMCN	2.29798
STYK1	2.29946
GUCY1A2	2.30001
BAMBI	2.30014
ZBED2	2.30034
TDGF1	2.30494
LRP12	2.30766
ARHGAP5	2.31124
CACNA1H	2.31152
MSI2	2.31159
MGAT5B	2.31625
LIPI	2.31876
MYO5C	2.32121
UGT3A1	2.32136
LY6H	2.32195
RAPGEF5	2.32257
PRSS2	2.32263
AGTR1	2.32315
CACNA1C	2.32916
ATP13A4	2.33003
NECAB1	2.3309
SLCO1C1	2.33122
TEK	2.33184
SYN3	2.33206
PTPRG	2.33377
CYP27C1	2.33494
RAB6B	2.33795
ADAMTSL3	2.33871
CHRNA3	2.34038
C2orf88	2.34102
TF	2.34115
SLC7A3	2.34151
CNRIP1	2.34156
KCNMB2	2.34416
FABP2	2.34449
BEST3	2.34638
BMP10	2.34705
CLGN	2.34781
DNASE2B	2.34869
FSBP	2.34911
ZNF135	2.35038
ZNF391	2.35236
ACE2	2.35345
PCDHGA4	2.35416
CLEC14A	2.35455
TANC1	2.35742
METTL21C	2.3577
SULT1C2	2.36042
CLDN24	2.36056
APLNR	2.36088
COL4A1	2.36091
RBPMS2	2.36103
PRPS1L1	2.36118
CDH12	2.36332
SEZ6L2	2.36416
TSPAN9	2.365
ELANE	2.36669
DCN	2.36672
CAVIN2	2.37145
KRT222	2.37372
OR2L3	2.37419
LHX9	2.37489
TMEM272	2.37553
FCER1A	2.37684
SLIT2	2.37884
SLC2A7	2.38472
ESM1	2.38756
GSG1	2.39033
CRISP3	2.39172
SLC16A14	2.39348
BMP5	2.39461
SLC9C1	2.39525
TLCD4	2.39636
FGFR1	2.40069
TMEM132C	2.40108
OR2AJ1	2.40132
WWTR1	2.40472
PCDHGA3	2.4062
GALNT5	2.40919
GYPE	2.41021
FLG	2.4104
PLP1	2.41048
MEST	2.41198
HPGD	2.41498
MGAT3	2.41766
OR51B5	2.41812
AVPR1A	2.41816
OR6J1	2.42085
KDR	2.42161
ZNF534	2.42619
USP6	2.42843
VWA3B	2.42957
RGS22	2.43165
TRPV3	2.43612
FLRT3	2.43658
SHANK2	2.44059
TDO2	2.44079
AJAP1	2.44094
ADAMTS9	2.44348
IFIT1B	2.44671
ZNF154	2.44722
EFNB2	2.44747
C9orf92	2.44914
FAM13C	2.45159
LY6K	2.45247
CCDC168	2.45517
LGALSL	2.45717
INA	2.45878
KL	2.45986
PARD3	2.46129
CSRP2	2.46721
LRATD1	2.46916
HSPA4L	2.47138
CSRNP3	2.47208
SOSTDC1	2.47213
ITGB4	2.47406
C8orf88	2.47507
ZNF610	2.47875
NDFIP2	2.47962
PIEZO2	2.47974
ZNF423	2.48003
NDST3	2.48061
CEP112	2.48194
SCN2A	2.48234
SLC44A5	2.48458
LTBP1	2.48526
OR6F1	2.48556
MXRA5	2.49205
SLC25A27	2.49257
ATP10B	2.4946
MPL	2.4961
ABCG2	2.49689
TENM2	2.4973
TRO	2.49794
SLC10A5	2.49876
ACSM3	2.49955
TAS2R3	2.50471
GULP1	2.50577
TMEM108	2.51191
RHAG	2.51333
FGB	2.51334
MFAP3L	2.51453
PLS3	2.51718
SERTAD4	2.51797
ACSM6	2.51798
MARCHF4	2.51841
WASF3	2.51985
PLG	2.52023
OR1J4	2.52081
TAS2R30	2.52539
SLC14A1	2.52724
XKR3	2.52876
TMEFF1	2.5301
C6	2.53505
CTHRC1	2.53536
PCDHB15	2.53537
BCL2L14	2.53726
CLCN4	2.53808
PABPC5	2.5392
OR9A2	2.5396
FAM171A1	2.54165
CRACD	2.54259
B4GALT6	2.54278
GAGE10	2.54844
GALNT13	2.55076
SEMA6D	2.56145
CYP4F11	2.5657
EDN3	2.5665
LRRC15	2.56737
PCSK2	2.56797
OR13F1	2.56803
FRRS1L	2.57039
HTR3E	2.57089
JPH1	2.57162
LRRC14B	2.57276
ADH6	2.57584
GCSAML	2.57902
SLC24A3	2.5809
LCA5	2.58165
KIF4B	2.58251
ALDH1A1	2.58552
PCDHB6	2.58573
LIMCH1	2.58628
LRRC10	2.5867
UBQLN3	2.59019
IGSF9B	2.59342
MAOB	2.59437
C4orf51	2.59449
RORB	2.5982
COL5A1	2.59868
ENPP1	2.60048
POU3F3	2.60116
PSG3	2.60642
DLC1	2.60806
BPIFC	2.60883
COL22A1	2.61427
KCNIP3	2.616
ASXL3	2.61717
IRX2	2.61778
DNAAF3	2.62106
OR2L5	2.62152
PROS1	2.62234
ABCB11	2.62459
OR13C8	2.62536
SEC14L3	2.62897
DGKB	2.63388
PLSCR4	2.64056
ZNF728	2.64103
MMRN1	2.64293
MOV10L1	2.6456
AFAP1L2	2.64768
GRB14	2.64807
PRSS16	2.64852
DCC	2.64927
SGCG	2.65012
SHD	2.6523
DNAJC6	2.66033
COL21A1	2.66155
TRIM63	2.66176
CALN1	2.66189
ZNF723	2.66356
CCL1	2.66866
IL1RL1	2.67087
CORO2B	2.6709
FRK	2.67356
ATP7B	2.67356
SULT1C3	2.67444
ARHGEF10	2.67489
NAA11	2.6757
HTR1F	2.67657
SLC8A3	2.67765
BHMT2	2.67857
ZNF704	2.68442
SLC66A1L	2.68556
SLC16A9	2.68981
ALKAL2	2.69135
PCDHA10	2.69155
AC099489.1	2.69254
NSUN7	2.69306
GIPC2	2.6933
PCDHB3	2.69554
SEC14L6	2.69643
XK	2.69822
NTNG2	2.69833
PGLYRP3	2.69882
PTGER3	2.70219
SIX4	2.70247
ABCB5	2.70465
ADAM22	2.70817
NKX2-5	2.70828
COL11A1	2.70842
FAM216B	2.70843
GRM3	2.70878
PGBD5	2.70995
SLCO1A2	2.7109
COL15A1	2.71102
NETO1	2.71499
EBF3	2.71737
PIRT	2.71812
PRKD1	2.72323
EVPL	2.72642
RSPH1	2.7265
METTL24	2.72923
OR51I2	2.73194
FOXD4L5	2.73519
AFAP1L1	2.73576
NNMT	2.73819
PPP1R14A	2.7383
STON2	2.74213
SLC35G3	2.74352
PLA2G5	2.74594
CR1L	2.74682
OR51B4	2.74866
ADAMTS1	2.7565
MFAP4	2.76143
DNM3	2.76214
CYP4F12	2.76369
GFRA1	2.76375
SPAG6	2.76726
RAG1	2.76898
SMYD1	2.7691
LOXL4	2.77031
CYP4F2	2.77147
HBG1	2.77157
OR13D1	2.77177
TMEM35A	2.77561
ESYT3	2.78343
MAP1A	2.7839
SSTR2	2.78576
ASIC1	2.78905
DNAH8	2.78939
GPR12	2.78983
OR1Q1	2.7917
SHISAL1	2.79312
LAYN	2.79651
MYH6	2.80286
MALRD1	2.80915
PRSS37	2.81296
CNKSR3	2.8275
GYPA	2.82949
PCDHGA2	2.82968
HGF	2.83402
YBX2	2.83425
CXADR	2.83562
LEP	2.8357
LRP6	2.84172
GDF3	2.84558
GRIK3	2.84812
IKZF2	2.85161
BCO1	2.85925
BCL6B	2.8596
SDK2	2.86285
PDE1A	2.86343
F2R	2.86473
ZNF735	2.86508
RD3	2.87269
OR2M4	2.87544
SORCS1	2.87805
ABCB1	2.87912
FLG2	2.88002
KRT3	2.88044
OR51I1	2.88582
SLC22A17	2.88598
ALOX12B	2.8886
MS4A8	2.89366
SH3GL3	2.89493
CCN2	2.89712
CNTN4	2.89987
IGF2	2.90006
PCDHB13	2.90178
SALL2	2.90248
ARMC4	2.90641
INSC	2.91205
KCNC2	2.91344
PCYT1B	2.91383
GJB2	2.91525
ZNF648	2.91529
IL13RA2	2.91601
MAT1A	2.92124
SMARCA1	2.92359
TMPRSS11D	2.92584
TAS2R7	2.9288
FGF6	2.92997
HEPH	2.93159
RAB3B	2.93217
ARHGAP42	2.93565
LOX	2.93688
ROR2	2.93851
ST6GAL2	2.94041
PIWIL3	2.94141
ADH4	2.94451
BEND6	2.94451
ADCY1	2.94646
OR1N1	2.9471
ANKRD30B	2.94787
ART4	2.95779
GRK1	2.963
CCDC68	2.96425
PSMA8	2.96688
KIF6	2.97685
GRIN1	2.98317
PCDHB4	2.98491
OR1J2	2.98729
SLC4A4	2.98806
POU6F2	2.9935
BMP3	2.99468
KBTBD12	2.99625
TMEM98	2.99734
GLOD5	2.99989
GCM2	3.00389
LONRF2	3.00451
OTOGL	3.00482
PCLO	3.00731
NBPF4	3.00987
TEX55	3.01651
NR5A1	3.02563
AASS	3.02648
GLI2	3.02745
MIPOL1	3.02872
RGS7BP	3.02946
OR13C2	3.03012
TMSB15A	3.03121
ANKFN1	3.03355
LRRC2	3.03609
ZNF626	3.03654
CDH6	3.03668
ACADL	3.03702
BHLHE22	3.03903
GRID1	3.03909
TDRD15	3.04905
SPATA31E1	3.0511
ZNF98	3.0654
OR1C1	3.06597
CFAP57	3.06619
KRT17	3.06747
NFIB	3.06767
SALL3	3.07397
ITM2A	3.0816
OR2G2	3.08339
DKK1	3.08377
CRYM	3.0841
STC2	3.08599
ZNF727	3.08853
ZNF729	3.09063
RNF150	3.09477
ENPP3	3.09573
GJA5	3.098
PHLDB2	3.09841
TMEM132E	3.11376
ANKRD20A1	3.11472
RASSF9	3.11713
RGS9BP	3.11723
IL36A	3.11922
OR2G3	3.12057
FKBP10	3.1215
MYT1L	3.12351
OR51M1	3.13325
CYTL1	3.13419
SLC44A3	3.13555
BACE2	3.13574
DCT	3.14084
PCDHB12	3.15043
DPP10	3.15285
CCDC179	3.15373
TMEM125	3.1589
TNNI3	3.16383
FRAS1	3.18435
SIGLEC8	3.18805
TBL1Y	3.1932
OR2M3	3.19389
GLYATL1	3.19403
TRIL	3.19823
ZNF711	3.19868
PCDHB5	3.20208
TFF2	3.20609
CCNJL	3.20672
PCDHB2	3.20719
SLC38A3	3.21073
GDF10	3.21454
WDR72	3.21575
DOC2B	3.21736
OR14K1	3.21901
OR14A16	3.22691
GJA4	3.22782
KIF5A	3.22934
MAGEL2	3.23186
SLC51B	3.23924
MED12L	3.23988
FHL5	3.2412
GLP1R	3.24432
AFF2	3.258
SSTR1	3.25903
NMU	3.26135
AADAT	3.26242
PPP1R9A	3.26498
CPB1	3.26584
POF1B	3.2672
SULF1	3.26933
SLC24A5	3.26943
ARMH4	3.27011
ADCYAP1	3.28073
TPO	3.29514
HMGA2	3.29568
FAM178B	3.29863
NLGN4Y	3.30084
CLDN10	3.30473
ELOVL7	3.32186
ADRA2A	3.32362
PIR	3.33444
ADAMTS3	3.33465
RYR3	3.33757
PGAP4	3.34033
GLYATL2	3.34287
EGF	3.34602
AGAP1	3.34762
ENPEP	3.35075
ZSCAN23	3.35581
SLC6A2	3.3588
TSPAN7	3.35902
JCAD	3.3599
BNC1	3.36599
CYP39A1	3.36661
OR13C9	3.37075
CD109	3.37459
SEMA5B	3.3798
ACTL8	3.38146
PLCB4	3.38302
FBLN1	3.38778
VEGFD	3.39392
EBF4	3.39438
COL14A1	3.39832
TMPRSS11A	3.403
MECOM	3.4038
EYA1	3.40803
ZNF608	3.40939
IGSF1	3.4106
PRSS48	3.41078
ANKRD20A4P	3.43022
ZSCAN4	3.4318
LBP	3.44016
CCDC70	3.44016
SLC18A2	3.44122
RIPPLY3	3.44224
ITGBL1	3.45084
AVPR1B	3.45506
NAT2	3.45995
GPR78	3.46271
CCL18	3.4816
ST6GALNAC5	3.48288
OR1L3	3.48862
CTAGE9	3.49461
OR2C3	3.49616
MAGEE2	3.49783
TMEM196	3.49878
KIAA1217	3.50195
CFH	3.51584
IRF6	3.53121
HPSE2	3.53558
FSIP2	3.53725
GDF6	3.54237
PDE3A	3.5447
RIMS1	3.54754
AC118470.1	3.55052
SPIC	3.57013
ZNF99	3.57224
ABCA12	3.57239
AC013470.2	3.5994
HFM1	3.62076
OR1L1	3.62489
CDH4	3.62787
SLC6A19	3.63035
ABCC8	3.63894
UGT2B28	3.65029
FAT4	3.66018
SERPINE2	3.66795
CD5L	3.67965
PON1	3.69265
ADAMTS20	3.71074
IGDCC4	3.71514
POSTN	3.724
DLL3	3.72705
FGF14	3.73073
GAD1	3.73308
ASPG	3.74339
PREX2	3.74406
PCDHB11	3.74863
SLC38A4	3.75393
PCDH9	3.76004
HPGDS	3.7647
LRRN1	3.77022
FUT1	3.77509
PRKAA2	3.77578
GFRA3	3.7835
CADM3	3.80672
OR14A2	3.80712
TUBB4A	3.8157
OGDHL	3.82204
STOX2	3.8249
ARNT2	3.8287
ADH1A	3.83089
MYRFL	3.83483
LRRC9	3.85186
PPP1R1C	3.85347
VPREB1	3.86557
PLAAT1	3.87256
FGD5	3.87856
SLC25A21	3.88398
CNTN5	3.88655
SYCP2L	3.88931
TWIST1	3.89158
CDC42BPA	3.89874
VGLL3	3.90186
FRMD6	3.9106
COL6A5	3.91383
MYCT1	3.92265
CCDC175	3.92848
ATP9A	3.9361
GABRD	3.93975
SCN9A	3.94402
GJA1	3.94457
IL17RE	3.95128
AZGP1	3.95643
CCDC8	3.96278
IGSF11	3.97028
VCAM1	3.97747
MEI4	3.9943
VWA2	4.00076
CFAP46	4.00933
NTRK3	4.01533
ELOVL2	4.01556
OR13G1	4.02098
RYR2	4.02132
OR1J1	4.03593
PLCH1	4.04165
OR2A4	4.04344
OR10H1	4.07477
ADAMTS18	4.09351
GPC5	4.09839
ATP12A	4.10536
CHRM3	4.12359
GASK1A	4.12572
ZNF385D	4.13074
PLAAT5	4.1319
CPA3	4.14578
NKD2	4.14767
BCHE	4.15395
CPZ	4.15894
C3orf56	4.15985
SLC16A2	4.16331
ADAMTS15	4.16711
VWC2L	4.20921
PARD3B	4.21031
OR11L1	4.21893
ROBO2	4.22354
EDIL3	4.26825
VANGL2	4.28875
OR1L8	4.29998
KCNK16	4.31264
RGS6	4.32398
C14orf39	4.32751
CLEC9A	4.36811
PCDHA3	4.37423
EPCAM	4.38743
THRB	4.41808
GABRB2	4.42451
PURG	4.42895
ZIM2	4.46693
UGT2B11	4.4672
CCDC187	4.48801
NKAIN2	4.49549
NRXN3	4.51515
HHIP	4.52634
CFAP47	4.61075
ST18	4.61638
FST	4.62265
ASTN1	4.64013
CNTNAP5	4.66308
ASS1	4.6852
TAFA5	4.68829
AC092042.3	4.68963
ADAMTS19	4.74428
KCNE5	4.75453
RTL1	4.77648
NKX3-2	4.82031
EFNB3	4.84282
GPR87	4.85793
DLGAP2	4.88331
PCDH10	4.88879
PTPRD	4.91606
OPALIN	5.14658
CYYR1	5.21752
GXYLT2	5.30582
IRX1	5.368
DLK1	5.39929
BLID	5.41089
LRRC38	5.41332
FGF12	5.59978
TEX15	5.64041
PBX1	5.7959
PPDPFL	5.80465
PLEKHG4B	5.81297
KLRF2	5.85666
CNBD1	5.95987
UNCX	6.05334
PABPC4L	6.12351
TRDN	6.14929
KCNK1	6.19956
GABRE	6.22062
NLGN1	6.24418
UGT3A2	6.41302
RASL12	6.46519
PDPN	6.5507
FGF13	6.56867
COL2A1	6.94612
SLITRK6	7.19879
EPHA5	7.67736
SIX3	7.94738
CDH9	8.05732
ARPP21	8.8536
RFPL4A	-7.60061
SAGE1	-7.12348
LGALS2	-7.0578
MARCO	-6.04422
CD14	-5.93675
CD300E	-5.8432
PRLR	-5.76159
CT45A1	-5.66682
TPPP3	-5.54342
MSR1	-5.44312
CD300LB	-5.30828
ARHGEF10L	-5.27508
MAFB	-5.26277
IFI30	-5.22708
TLR8	-5.20804
NCF1	-5.17383
LILRB4	-5.16877
LRRC25	-5.15124
C2	-5.14297
MS4A14	-5.12877
VCAN	-5.07226
CLEC10A	-5.05545
MPEG1	-5.0539
HK3	-4.98436
HTR7	-4.98427
MYOF	-4.95183
UPK3A	-4.94127
C5AR1	-4.84228
ASGR2	-4.80935
UTF1	-4.7893
LILRB2	-4.77947
IL1RN	-4.76848
LYZ	-4.75727
MYBPH	-4.7141
HOXB7	-4.7137
CES1	-4.71175
IL31RA	-4.70021
SIRPD	-4.6881
MYO7A	-4.66282
TYMP	-4.65458
SIGLEC7	-4.63207
SLC10A2	-4.62833
CD300C	-4.6209
CD163	-4.61886
CX3CR1	-4.61261
SIGLEC9	-4.61206
WNT7B	-4.60691
GPBAR1	-4.60175
SLC6A12	-4.59611
LILRA1	-4.59083
SPOCK1	-4.58464
HOXB5	-4.58414
SLC15A3	-4.57671
CD1D	-4.55634
FCN1	-4.55156
HOXB6	-4.54145
MEFV	-4.53068
MSLN	-4.53047
CD86	-4.5273
PPP1R27	-4.51899
AL049634.2	-4.50516
FGL2	-4.50268
ODF3B	-4.48869
LILRA5	-4.47914
IL10	-4.47402
FAM20C	-4.47334
TLR7	-4.47136
AC068580.4	-4.46709
FGR	-4.43014
RNASE6	-4.42635
LILRA6	-4.42281
SCIMP	-4.41746
TRPV4	-4.41221
HOXB8	-4.40999
SERPINA1	-4.40674
ITGAX	-4.40475
CT45A10	-4.39569
SECTM1	-4.36731
SIRPB1	-4.36677
TLR5	-4.36477
TMEM176B	-4.36076
MS4A6A	-4.35246
METTL7B	-4.34665
S100A9	-4.3358
SLC11A1	-4.31417
LGALS1	-4.29837
MS4A7	-4.29155
CD1B	-4.29009
NLRP12	-4.28367
KCTD12	-4.28236
RBM47	-4.28148
CASP5	-4.27157
SLC7A7	-4.25861
FGD2	-4.25173
LILRB1	-4.25025
DHRS9	-4.24977
C1QA	-4.2462
CRIP1	-4.24387
AQP9	-4.23921
ADAP2	-4.22747
TMEM176A	-4.22467
PTAFR	-4.21704
SYT17	-4.2136
FCGR1B	-4.21045
CCR1	-4.20588
TNFRSF1B	-4.19544
CLEC7A	-4.177
FCGR1A	-4.16585
LRP1	-4.16411
CCL23	-4.15939
KCNE1	-4.15442
FPR1	-4.15306
PLBD1	-4.14755
TNFAIP2	-4.13993
CDA	-4.12488
KLF4	-4.11671
SLC37A2	-4.10237
VSIR	-4.10224
NCF2	-4.10124
CLEC4A	-4.098
STOML3	-4.08563
CEBPB	-4.08404
CYP27A1	-4.07987
PENK	-4.05306
CD101	-4.03127
SAMHD1	-4.01502
ADGRE1	-4.00629
LAMP5	-4.00398
KCNC3	-4.0039
SLC8A1	-3.99839
NCR2	-3.99623
GASK1B	-3.99103
FBP1	-3.962
LY86	-3.9549
PPP1R17	-3.93147
CXCL16	-3.93083
S100A8	-3.92707
DCANP1	-3.92478
HCK	-3.92254
ZNF703	-3.9205
TIFAB	-3.91099
SGMS2	-3.9065
GUCY2C	-3.90649
HOXB9	-3.90125
KRTAP10-3	-3.90007
IL4I1	-3.89016
ITGB2	-3.87965
VSIG4	-3.86843
AIFM3	-3.84943
SIGLEC1	-3.83712
AL928654.3	-3.82784
UNC5A	-3.82684
CHST15	-3.82286
PILRA	-3.82018
ZMYND15	-3.81413
CTSS	-3.81249
APOA2	-3.79585
KRT7	-3.78519
JAML	-3.77779
CROCC2	-3.77625
ADGRE3	-3.77476
KCNQ1	-3.76749
IER3	-3.76517
SCGB1A1	-3.7591
VDR	-3.7573
SLC46A2	-3.75151
TYROBP	-3.7356
MS4A4A	-3.7331
ST14	-3.72589
CDC42EP1	-3.70614
VENTX	-3.70451
CYBB	-3.70231
FOLR3	-3.70045
CD300LD	-3.69774
PHACTR3	-3.69048
AL645941.2	-3.68803
CTSD	-3.68511
ONECUT2	-3.6767
KLK1	-3.67057
TCIRG1	-3.66972
KCNN2	-3.66194
FFAR4	-3.65875
EPB41L3	-3.6536
CD1E	-3.64442
SCPEP1	-3.64424
TREM1	-3.64153
LMX1B	-3.63215
SLC43A2	-3.62956
FCER1G	-3.62945
HNMT	-3.62891
IL13RA1	-3.62819
TLR4	-3.62788
KRT23	-3.62691
TNNI2	-3.61039
PRSS36	-3.59908
LILRB3	-3.59703
RAB39A	-3.59113
SERPINB2	-3.58881
KCNE1B	-3.58778
COL9A2	-3.58421
MYCL	-3.58281
SMPDL3A	-3.57695
EPHB2	-3.57064
SORT1	-3.56923
TFEB	-3.56779
CFP	-3.56737
CD207	-3.56667
H3-2	-3.55755
VNN2	-3.55633
ZNF385A	-3.55475
ITGA7	-3.55413
CD93	-3.54908
RASSF4	-3.54764
ADAP1	-3.5406
CSF1R	-3.52607
NINJ1	-3.52307
OR52K2	-3.51883
PKIB	-3.5182
CCR2	-3.50954
HMOX1	-3.5047
FCGR3A	-3.49918
CD68	-3.49618
DOK2	-3.4935
LILRB5	-3.49177
SPOCK3	-3.49
MFSD2A	-3.48268
INAVA	-3.47765
CAVIN3	-3.47404
NECTIN4	-3.46354
SGSH	-3.45889
PID1	-3.45512
STX11	-3.44587
ITGAM	-3.44274
MTMR11	-3.43892
FAM71A	-3.43393
C1orf127	-3.43214
LYNX1	-3.42913
NKX2-3	-3.42741
CRISPLD2	-3.42254
C1QB	-3.41332
COTL1	-3.40271
UPP1	-3.39975
ABI3	-3.39658
TLDC2	-3.39288
UBXN11	-3.38897
FFAR2	-3.38729
AC008763.3	-3.37887
KCNJ2	-3.37378
OR52K1	-3.37129
LRRK2	-3.36838
NAIP	-3.35767
PHLDA2	-3.3495
APOBEC3A	-3.34818
SIGLEC11	-3.3344
SULF2	-3.33036
EGR2	-3.3284
IRF8	-3.32696
SEL1L2	-3.32556
SERINC2	-3.321
GAA	-3.3177
RAB17	-3.3146
MYBPHL	-3.29881
PTGFR	-3.29145
NAMPT	-3.28442
NLRC4	-3.27625
ADM	-3.27583
FPR2	-3.27238
SDC2	-3.26915
CUEDC1	-3.2663
TKTL2	-3.26318
FCER2	-3.25404
C4orf48	-3.2523
RAB31	-3.24245
LILRA2	-3.24228
C19orf38	-3.23803
VNN3	-3.22729
LYPD2	-3.22589
KLHL30	-3.22181
TGFBI	-3.22075
CDKN1A	-3.19774
SPI1	-3.19416
LFNG	-3.19338
ALOX5AP	-3.19191
BCL6	-3.18763
SLC2A6	-3.18718
CD180	-3.18244
P2RY13	-3.16146
CACNA2D4	-3.15878
MCEMP1	-3.15487
UNC93B1	-3.15308
CACNA2D3	-3.14974
HLA-DQB2	-3.14903
ZNF503	-3.14804
LY96	-3.1474
THEMIS2	-3.13012
POU2F2	-3.12134
GRN	-3.11598
PYCARD	-3.10599
SOWAHC	-3.10231
TNFSF12-TNFSF13	-3.08988
CATSPER1	-3.08948
PDZD7	-3.07763
C1orf162	-3.07651
C3AR1	-3.07377
SGK1	-3.07322
S100A10	-3.07313
RXFP2	-3.06553
TNFSF12	-3.06511
RASGRP4	-3.06268
PLD3	-3.04716
LGALS3	-3.04409
KIF17	-3.044
CTSZ	-3.04349
CITED4	-3.04324
ADAMDEC1	-3.04184
BCL2A1	-3.03769
PPARGC1A	-3.02796
CST3	-3.02611
TP53INP2	-3.02293
PRKCD	-3.02121
ANKRD34B	-3.01973
IFITM10	-3.00454
STS	-3.00306
B3GALT1	-3.00298
DUSP6	-2.99995
C1QC	-2.99711
CD1A	-2.99374
CPM	-2.99233
SCUBE1	-2.98767
SIRPA	-2.98498
SLC22A18AS	-2.97821
SHISA4	-2.97542
ZBTB7B	-2.96713
ADAM8	-2.9634
ZNF366	-2.96327
NOD2	-2.96063
TNFSF15	-2.9572
SAT1	-2.95461
RHBDF2	-2.95364
PADI6	-2.95144
HORMAD1	-2.95091
FXYD6	-2.95083
CSTA	-2.94857
NLRP3	-2.94718
ISL2	-2.942
SIGLEC14	-2.93736
COMTD1	-2.93684
BCL3	-2.93684
S100A12	-2.93235
TSPO	-2.93065
CD276	-2.92985
RGS2	-2.92319
KRT81	-2.92027
SASH1	-2.91856
LRRC74A	-2.91528
LST1	-2.91284
LIPM	-2.91283
SLC2A9	-2.91019
DTX4	-2.90831
H2AC18	-2.90428
UBTD1	-2.90362
PSCA	-2.89722
SMCO4	-2.89463
PSAP	-2.89095
HLX	-2.8878
PLB1	-2.88551
RRAS	-2.8845
DKK2	-2.88334
TREML4	-2.88194
SATB2	-2.88074
S100A11	-2.88033
F5	-2.87922
MS4A6E	-2.87897
CCDC88B	-2.87569
KCNMB1	-2.87552
RIN1	-2.87098
TEDC1	-2.86415
IL10RA	-2.86135
SLC1A3	-2.86068
CORO7-PAM16	-2.86014
ITGB7	-2.85043
F12	-2.84997
SH3BGRL3	-2.84386
MVP	-2.84073
HOXB2	-2.83588
PDK4	-2.8288
H3C1	-2.82713
AC007731.5	-2.82673
CARD9	-2.82272
TMEM252	-2.81856
HOXA11	-2.81398
GIMAP4	-2.8135
ACSL1	-2.81304
EFHD2	-2.80362
LIPN	-2.80361
JUNB	-2.79737
C1QL1	-2.79715
AGTRAP	-2.79415
IGSF6	-2.7912
CD4	-2.79021
MT1G	-2.78868
TRIB1	-2.78684
TNFRSF8	-2.78024
MNDA	-2.77855
VNN1	-2.76962
OSCAR	-2.76225
OR2B11	-2.76202
KCNK10	-2.76073
HCST	-2.75863
KLF2	-2.75782
SHTN1	-2.75674
PTPN6	-2.75295
ZYX	-2.75082
ZNF467	-2.74842
G0S2	-2.747
PLXNB2	-2.74269
ZFP36	-2.74246
ADA2	-2.74061
CCR5	-2.73871
C5AR2	-2.73305
RCVRN	-2.72829
TNFSF9	-2.71703
APOC4-APOC2	-2.71608
FRAT1	-2.7138
CD163L1	-2.71192
ANXA5	-2.70931
CEBPD	-2.70526
TNFSF13	-2.70443
FOLR2	-2.70153
PLEC	-2.69882
CD1C	-2.69839
RUFY4	-2.69398
PNPLA1	-2.69253
BATF2	-2.6908
CASP1	-2.68738
SH2B2	-2.6857
OLIG1	-2.68256
ACVRL1	-2.68178
IER5L	-2.67801
PLD2	-2.67728
SLC49A3	-2.67273
ARTN	-2.67059
RCN3	-2.66942
FAM3D	-2.6681
ODF3L1	-2.66753
RNASE8	-2.66624
CALHM3	-2.66382
ANKRD22	-2.65988
GAS7	-2.6575
MAP1LC3A	-2.65731
FOSL2	-2.6555
FCAR	-2.65328
GPR35	-2.64365
DPYSL3	-2.64266
TNFSF10	-2.64184
TBC1D9	-2.64135
TBC1D2	-2.64061
CLEC1A	-2.6379
IL27	-2.63348
GPR65	-2.63
GJD3	-2.62934
ARPC1B	-2.6263
C22orf42	-2.62228
CCDC170	-2.61862
XKR7	-2.61554
TCN2	-2.61413
ALDH3B1	-2.61399
PLEKHN1	-2.61047
CLRN3	-2.60353
ARRB2	-2.60295
SLC16A3	-2.60256
RNF175	-2.60213
RIN2	-2.60166
PRKAG3	-2.60142
METRNL	-2.60053
HLA-DRB5	-2.59893
KCNH3	-2.5985
H3C13	-2.59368
AC018755.2	-2.59355
CLDN23	-2.59208
RHOG	-2.59121
CPAMD8	-2.58568
NFAM1	-2.58525
NOXA1	-2.58487
TLR2	-2.58367
ANKRD34A	-2.5829
PRAME	-2.58191
IQSEC2	-2.57993
CLCN1	-2.57964
MEGF9	-2.5787
HLA-DRB1	-2.57832
SLC26A11	-2.57693
PTPRO	-2.57435
CXCL10	-2.57259
EMP3	-2.57024
AIM2	-2.56891
TMEM170B	-2.56879
FCGRT	-2.56841
HSPA6	-2.56412
LMNA	-2.56243
CARD16	-2.56078
PPM1J	-2.55721
TMEM63C	-2.55558
SH3BP1	-2.55189
FLVCR2	-2.55095
CHCHD10	-2.55015
AP5B1	-2.54806
MLXIPL	-2.54672
GPR20	-2.54433
CXCR2	-2.54327
CLEC4E	-2.54259
IL17RA	-2.53391
GNGT2	-2.53136
FTL	-2.53112
FCGR2A	-2.52959
CD74	-2.52382
ATP6V0D1	-2.52311
HOXA13	-2.52218
AOAH	-2.52155
CARD14	-2.514
MYO1F	-2.5094
NPL	-2.50111
GIMAP8	-2.49337
ADAMTS2	-2.49331
UNC119	-2.48834
CCL3	-2.48805
FGD4	-2.4867
CSF2RA	-2.48523
ACP3	-2.48512
KCNK13	-2.48402
NR4A1	-2.48183
EBI3	-2.48063
CTSB	-2.48007
NAGA	-2.47597
BEST1	-2.46773
RASL11A	-2.4645
TMEM150B	-2.46201
APOBR	-2.46105
ANXA2	-2.457
MMP19	-2.45638
CES4A	-2.45617
GDF15	-2.45243
CORO1A	-2.44828
EGR4	-2.4468
HES4	-2.44608
SLC24A4	-2.44396
CATIP	-2.44153
FOLR1	-2.43861
PPM1M	-2.4371
KIAA0513	-2.43633
SNN	-2.43002
CCDC151	-2.42702
SLC35E4	-2.42669
CYBA	-2.42524
LRP3	-2.4238
LPAR3	-2.41298
ADGRA2	-2.41089
TRPM4	-2.41051
ATP6V0C	-2.41006
GLIPR2	-2.40981
TTYH3	-2.40884
SH3TC1	-2.40734
OXGR1	-2.40611
BST1	-2.40386
DEFB1	-2.40376
CAMSAP2	-2.40306
PRR7	-2.40076
HS6ST3	-2.40032
ARHGEF40	-2.39562
CREB5	-2.3885
GADD45G	-2.38805
GGT1	-2.38779
SPATA2L	-2.38598
AIF1	-2.38514
ITGAL	-2.38377
LHX2	-2.38306
TMEM104	-2.38007
RARA	-2.37985
RRAD	-2.3794
SHKBP1	-2.37618
PLAUR	-2.37599
BRI3	-2.371
ARHGEF11	-2.37017
FEZ1	-2.37012
HLA-DMB	-2.36929
P2RX7	-2.36473
CD209	-2.36463
CXorf21	-2.36447
G6PD	-2.36375
HLA-DQA2	-2.36316
SIRPB2	-2.36175
PLA2G2F	-2.36019
EPHB3	-2.35778
H2BC21	-2.35602
SRGAP2B	-2.35582
NFKB2	-2.35416
FTH1	-2.35344
CAMK1	-2.35319
MAPK7	-2.35109
ASGR1	-2.3507
OTOF	-2.35045
PTX3	-2.34845
B3GNT8	-2.34616
SLC22A18	-2.34492
NADK	-2.34443
REELD1	-2.34156
PPFIBP2	-2.33755
S1PR3	-2.33405
DPEP3	-2.33299
SLC12A9	-2.33058
SELPLG	-2.32712
INPP5J	-2.32581
S100A4	-2.32538
MEP1A	-2.32501
STAC3	-2.32242
SIGLEC10	-2.32192
CTSL	-2.32087
GPR25	-2.3187
BAIAP3	-2.31861
NACC2	-2.31613
AC007192.1	-2.31432
WARS1	-2.31335
JPH4	-2.31227
MARCHF1	-2.31185
PTPRJ	-2.30982
TOM1	-2.30867
S100A6	-2.30804
CYTH4	-2.30803
ETV3L	-2.30732
SLC31A2	-2.30391
ARHGAP45	-2.3023
GLP2R	-2.30126
CALHM2	-2.29881
TMEM191B	-2.29854
HAVCR2	-2.29767
EHD4	-2.29761
NMNAT2	-2.29636
CEACAM4	-2.29571
NPEPL1	-2.29207
GLT1D1	-2.2908
CAPG	-2.28964
SFXN3	-2.28846
NPC2	-2.28771
H2AC17	-2.28738
ARHGDIA	-2.28244
MYD88	-2.28243
PER1	-2.28098
SNCG	-2.27997
CCL22	-2.27801
ABCD1	-2.27687
HLA-DRA	-2.27625
HVCN1	-2.27592
MCOLN1	-2.27424
CD300LF	-2.27367
MARCKS	-2.27089
HLA-DQB1	-2.26952
GMIP	-2.26593
SLC25A1	-2.26551
CD83	-2.26465
ARAP1	-2.26353
SFTPD	-2.26226
ARHGAP4	-2.26203
RELT	-2.25871
PLCD3	-2.2581
CYB5R2	-2.25726
OTUD1	-2.2572
SMIM29	-2.25534
NEU4	-2.25493
C9orf72	-2.25334
PELI3	-2.25128
GADD45B	-2.24718
SLC4A3	-2.2463
MYADM	-2.24489
PITPNM1	-2.24363
OAS1	-2.24295
RPGRIP1	-2.24293
EDN2	-2.2414
HOXB4	-2.24128
GPR132	-2.24098
CYRIA	-2.23989
MAP3K6	-2.23824
TMIGD3	-2.23805
MYO1G	-2.23713
PELI1	-2.2369
PDE1B	-2.23539
DRD5	-2.23539
IL22RA2	-2.23459
PKM	-2.23418
CKM	-2.23199
AANAT	-2.22955
LSP1	-2.22802
MIDN	-2.22087
ADCY4	-2.22008
EHBP1L1	-2.21707
MPZL2	-2.21544
SORCS2	-2.21362
DPEP2	-2.2118
NOX5	-2.21141
AC097637.1	-2.21108
CDH23	-2.20902
ADAM15	-2.20541
RRP12	-2.20433
WAS	-2.20363
HOXA9	-2.20026
ABCC3	-2.19797
CFB	-2.19796
PLA2G15	-2.19682
FLNA	-2.19427
FAM110B	-2.19016
JDP2	-2.18869
IFNGR2	-2.18676
IMPDH1	-2.18607
SH3BP2	-2.18596
ADGRE5	-2.18473
RNPEPL1	-2.18366
LTB4R	-2.18115
MUC12	-2.17949
IFNGR1	-2.17922
POR	-2.17886
HLA-DPB1	-2.17819
PFKFB4	-2.17808
GIMAP1	-2.17083
HLA-DPA1	-2.1698
LRG1	-2.16699
CPVL	-2.16393
HOMER3	-2.16233
DYSF	-2.16112
H1-4	-2.15953
KCTD17	-2.15849
NRGN	-2.15522
MS4A4E	-2.15504
IRF5	-2.15228
PCOLCE2	-2.14973
MOB3A	-2.14839
TRABD	-2.14833
RNF166	-2.14725
TMEM120A	-2.14671
HOXA7	-2.14424
ITIH1	-2.14048
HIP1	-2.13983
SERPINI2	-2.13968
RHOB	-2.13938
LPAR2	-2.13831
SIDT2	-2.13793
RENBP	-2.1359
UCP2	-2.1355
AHNAK	-2.13466
P2RY6	-2.13236
CYTIP	-2.13208
RXRA	-2.12947
CPE	-2.12654
OASL	-2.12609
GRINA	-2.1257
SPATA20	-2.12554
ADAMTSL4	-2.1251
CORO7	-2.12394
NLRP1	-2.12371
NFKBIA	-2.12054
MRPL41	-2.11787
GPR183	-2.11639
CHST7	-2.11411
FCAMR	-2.11213
JOSD2	-2.11191
TP63	-2.1104
ARHGAP27	-2.11006
RLN3	-2.11001
MSRB1	-2.10953
ALOX5	-2.10947
BASP1	-2.10903
GNB2	-2.1077
SLC66A1	-2.10674
SAMD4A	-2.10642
HPD	-2.10622
ADAMTS5	-2.10278
HOXA10	-2.10257
BSND	-2.1017
ULBP2	-2.09969
TBC1D8	-2.09783
PADI2	-2.09412
P2RY2	-2.09302
IL1R2	-2.09237
DNAJC5B	-2.09052
WDR49	-2.089
RGS19	-2.08869
TREM2	-2.08652
AOC1	-2.0864
PIK3R5	-2.086
SDC3	-2.08454
ZBTB47	-2.08278
MMP17	-2.08164
GLTPD2	-2.0816
CCIN	-2.08028
PTPN18	-2.08027
NAAA	-2.07993
TCTEX1D4	-2.07715
TIGAR	-2.07452
SYN2	-2.07066
SIGLEC12	-2.06847
WNT5B	-2.06186
TWF2	-2.06161
RPH3A	-2.06126
BLOC1S1	-2.06095
C20orf27	-2.05932
SYT1	-2.05871
OCEL1	-2.05676
VIM	-2.05397
PSTPIP1	-2.0534
DUSP1	-2.05222
TPRG1	-2.05133
KIFC2	-2.05128
C3	-2.04596
CDK5	-2.04549
PLD4	-2.04547
C6orf226	-2.04533
GPSM3	-2.04452
GNAI2	-2.04446
NUDT16	-2.04435
ARL8A	-2.04366
NID1	-2.04356
GRIN2C	-2.0427
AGXT2	-2.04179
SLC6A7	-2.04173
CCDC153	-2.04123
LGALS9	-2.0402
RAB24	-2.03658
SDC4	-2.03572
ADORA1	-2.03486
APCDD1	-2.03427
AP1S2	-2.03264
HLA-DMA	-2.03145
CAPN2	-2.03092
OGFR	-2.03047
HRH1	-2.02884
PEAK3	-2.02771
SRGAP2	-2.02618
VAV2	-2.02495
TMEM38A	-2.02346
PLPPR2	-2.02127
RNF112	-2.02018
ATP6V0E2	-2.01999
HBEGF	-2.01962
CFAP99	-2.01902
NME3	-2.01879
LMNTD2	-2.01841
TWIST2	-2.01814
MMP7	-2.01696
HOXB3	-2.01532
RPS6KA4	-2.01193
ATP5F1D	-2.0106
PDLIM7	-2.0102
ZC3H12A	-2.00897
ITPK1	-2.00683
FCGR2B	-2.00488
APOC2	-2.00193
GABARAP	-2.00133
