# Supplementary material for: CircSPI1 acts as an oncogene in acute myeloid leukemia through antagonizing SPI1 and interacting with microRNAs
Source: Cell Death Dis. 2021 Mar 19;12(4):297. doi: 10.1038/s41419-021-03566-2 (PMC7979773; doi:10.1038/s41419-021-03566-2)
Supplement: Supplementary file 5 — Supplementary Table 4 [file 41419_2021_3566_MOESM5_ESM.xlsx]

## Sheet: miRWalk_3miRNA_Targets
Supplemental Table S4. Targets of three miRNAs retrived from miRWalk
mirnaid	refseqid	genesymbol	start	end	bindingp	energy	seed	accessibility	au	phylopstem	phylopflank	me	position
hsa-miR-1307-3p	NM_001289823	FURIN	3752	3771	0.953846	-28.6	1	2.94e-05	0.412	-0.0341419	0.630133	-5.38561	3UTR
hsa-miR-1307-3p	NM_001289824	FURIN	3906	3925	0.953846	-28.6	1	2.94e-05	0.412	-0.0341419	0.630133	-5.38561	3UTR
hsa-miR-1307-3p	NM_020780	DISP3	4765	4785	0.953846	-28.8	1	3.26e-05	0.382	-0.0281023	-0.0507419	-6.51454	3UTR
hsa-miR-1307-3p	NM_001707	BCL7B	821	843	0.953846	-28.6	1	3.17e-05	0.397	-0.0440644	0.610273	-4.65016	3UTR
hsa-miR-1307-3p	NM_001289139	C14orf132	4265	4290	0.953846	-24.9	1	0.00134745	0.441	-0.565378	-0.386577	-6.82535	3UTR
hsa-miR-1307-3p	NM_001282463	C14orf132	4271	4296	0.953846	-24.9	1	0.00134745	0.441	-0.565378	-0.386577	-6.82535	3UTR
hsa-miR-1307-3p	NM_001252507	C14orf132	4172	4197	0.953846	-24.9	1	0.00134745	0.441	-0.565378	-0.386577	-6.82535	3UTR
hsa-miR-1307-3p	NM_001033667	LY9	856	878	0.953846	-24.9	1	6.38e-06	0.309	-0.0410371	0.123381	-7.35355	3UTR
hsa-miR-1307-3p	NM_001322944	DSE	2413	2434	0.953846	-25.2	1	4.22e-06	0.515	3.49375	3.69945	-4.84971	3UTR
hsa-miR-1307-3p	NM_001322943	DSE	2173	2194	0.953846	-25.2	1	4.22e-06	0.515	3.49375	3.69945	-4.84971	3UTR
hsa-miR-1307-3p	NM_001080408	PROX2	2411	2459	0.961538	-26.1	1	1.16e-05	0.412	7.08567	4.96423	-9.64377	3UTR
hsa-miR-1307-3p	NM_001243007	PROX2	3092	3140	0.961538	-26.1	1	1.16e-05	0.412	0.215003	0.870358	-9.64377	3UTR
hsa-miR-1307-3p	NM_153647	SLC24A4	9390	9414	0.961538	-24.4	1	0.000740346	0.515	-0.586266	0.310829	-7.47494	3UTR
hsa-miR-1307-3p	NM_207416	SPATA31D3	3849	3866	0.961538	-19.7	1	0.0036208	0.515	-0.435539	-0.217684	-10.1722	3UTR
hsa-miR-1307-3p	NM_001005473	PLCXD3	6145	6184	0.961538	-22.9	1	0.000635431	0.574	0.847392	0.711729	-4.957	3UTR
hsa-miR-1307-3p	NM_001242462	GHR	1771	1803	0.961538	-21.8	1	0.00811155	0.5	3.23053	3.35358	-5.8508	3UTR
hsa-miR-1307-3p	NM_001007270	GEMIN7	1124	1144	0.961538	-26.3	1	4.19e-06	0.515	-0.458398	-0.408743	-6.6181	3UTR
hsa-miR-1307-3p	NM_000620	NOS1	12024	12057	0.961538	-26.5	1	3.14e-05	0.412	0	0	-3.79332	3UTR
hsa-miR-1307-3p	NM_021109	TMSB4X	324	379	0.961538	-24.3	1	0.000462182	0.515	0	0	-9.54656	3UTR
hsa-miR-1307-3p	XM_017029795	ZFX	3013	3035	0.961538	-23	1	0.00135323	0.515	0	0	-7.87538	3UTR
hsa-miR-1307-3p	NM_022576	PDC	871	918	0.961538	-24.2	1	0.0081879	0.691	4.17796	4.10133	-6.72377	3UTR
hsa-miR-1307-3p	NM_133493	CD109	7279	7311	0.961538	-23.6	1	0.0018798	0.544	0.11856	-0.0687422	-3.79332	3UTR
hsa-miR-1307-3p	NM_001159587	CD109	7228	7260	0.961538	-23.6	1	0.0018798	0.544	0.0964596	0.071707	-3.79332	3UTR
hsa-miR-1307-3p	NM_001159588	CD109	7048	7080	0.961538	-23.6	1	0.0018798	0.544	0.0964596	0.071707	-3.79332	3UTR
hsa-miR-1307-3p	NM_033285	TP53INP1	4636	4658	0.961538	-24.6	1	9.91e-06	0.603	3.27011	3.18812	-6.54929	3UTR
hsa-miR-1307-3p	NM_013368	SERTAD3	1408	1426	0.961538	-23.5	1	0.00203291	0.529	0.00717675	0.380202	-8.14122	3UTR
hsa-miR-1307-3p	XM_006723179	SERTAD3	1357	1375	0.961538	-23.5	1	0.00203291	0.529	0	0	-8.14122	3UTR
hsa-miR-1307-3p	NM_001323293	ZNF197	3671	3702	0.961538	-24	1	0.000524104	0.471	0	0	-4.65016	3UTR
hsa-miR-1307-3p	NM_001030001	RPS29	2739	2757	0.961538	-21.7	1	2.67e-05	0.456	-0.0327825	0.0303447	-13.4023	3UTR
hsa-miR-1307-3p	NM_015393	PARM1	4468	4488	0.961538	-23.2	1	1.79e-05	0.485	0.0703698	-0.00401965	-9.54656	3UTR
hsa-miR-1307-3p	NM_014143	CD274	2717	2738	0.961538	-24.2	1	0.000223093	0.588	0.0132394	-0.140638	-10.8357	3UTR
hsa-miR-1307-3p	NM_001267706	CD274	2375	2396	0.961538	-24.2	1	0.000223093	0.588	-0.343109	0.120549	-10.8357	3UTR
hsa-miR-1307-3p	NM_001184819	GNL3L	5112	5141	0.961538	-25.5	1	0.0027742	0.397	0	0	-3.79332	3UTR
hsa-miR-1307-3p	NM_019067	GNL3L	4995	5024	0.961538	-25.5	1	0.0027742	0.397	0	0	-3.79332	3UTR
hsa-miR-1307-3p	NM_001838	CCR7	1768	1787	0.961538	-25.6	1	3.43e-05	0.382	4.24956	3.1275	-7.60443	3UTR
hsa-miR-1307-3p	XM_006720864	EMP2	2228	2260	0.961538	-25.4	1	1.12e-05	0.456	0	0	-4.79441	3UTR
hsa-miR-1307-3p	NM_152133	TAGAP	2365	2384	0.961538	-25	1	0.000229652	0.574	-0.169526	1.57954	-10.282	3UTR
hsa-miR-1307-3p	NM_054114	TAGAP	2532	2551	0.961538	-25	1	0.000229652	0.574	0.18898	0.103428	-10.282	3UTR
hsa-miR-1307-3p	XM_017006487	ATP2B2	5892	5921	0.961538	-27	1	5.63e-05	0.559	0	0	-3.79332	3UTR
hsa-miR-1307-3p	XM_017006489	ATP2B2	6094	6123	0.961538	-27	1	5.63e-05	0.559	0	0	-3.79332	3UTR
hsa-miR-1307-3p	XM_011533752	ATP2B2	5933	5962	0.961538	-27	1	5.63e-05	0.559	0	0	-3.79332	3UTR
hsa-miR-1307-3p	XM_017006483	ATP2B2	5867	5896	0.961538	-27	1	5.63e-05	0.559	0	0	-3.79332	3UTR
hsa-miR-1307-3p	XM_024453611	SLC25A38	1317	1337	0.961538	-22.2	1	0.00017324	0.412	0	0	-7.69925	3UTR
hsa-miR-1307-3p	NM_001353322	IGSF11	2485	2507	0.961538	-26.6	1	0.000330238	0.485	4.23819	4.09691	-9.09788	3UTR
hsa-miR-1307-3p	NM_000529	MC2R	1674	1715	0.961538	-25.3	1	0.000426977	0.632	0.157705	0.110583	-3.93757	3UTR
hsa-miR-1307-3p	NM_001167822	BLCAP	1122	1138	0.961538	-21.6	1	0.000308985	0.544	0.976913	0.636762	-10.8697	3UTR
hsa-miR-1307-3p	NM_001167823	BLCAP	1138	1154	0.961538	-21.6	1	0.000308985	0.544	0.989564	0.51721	-10.8697	3UTR
hsa-miR-1307-3p	NM_145112	MAX	945	965	0.96337	-22.3	1	7.54e-06	0.382	1.23768	1.60174	-7.50368	3UTR
hsa-miR-1307-3p	NM_002382	MAX	972	992	0.96337	-22.3	1	7.54e-06	0.382	1.07647	1.00527	-7.50368	3UTR
hsa-miR-1307-3p	NM_012471	TRPC5	4324	4344	0.969231	-24.9	1	7.72e-08	0.471	0	0	-8.14122	3UTR
hsa-miR-1307-3p	XM_005245024	PRRC2C	9721	9739	0.969231	-20.2	1	0.00852462	0.529	0	0	-10.4034	3UTR
hsa-miR-1307-3p	NM_015172	PRRC2C	9684	9702	0.969231	-20.2	1	0.00852462	0.529	0.894556	2.45791	-10.4034	3UTR
hsa-miR-1307-3p	NM_001195304	BBIP1	1904	1930	0.974359	-25.5	1	1.74e-05	0.647	0.495457	0.112447	-6.28309	3UTR
hsa-miR-1307-3p	NM_005894	CD5L	2150	2174	0.974359	-25.6	1	0.00307076	0.676	-0.0510586	-0.0355388	-7.54034	3UTR
hsa-miR-1307-3p	XM_024449346	IPO5	5141	5168	0.974359	-23.3	1	0.00518918	0.662	0	0	-6.10696	3UTR
hsa-miR-1307-3p	XM_005254079	STK24	1609	1629	0.974359	-24	1	1.51e-05	0.309	0	0	-7.88174	3UTR
hsa-miR-1307-3p	NM_001257408	IKZF3	8879	8901	0.974359	-25.3	1	4.89e-05	0.5	3.14622	3.64656	-10.3164	3UTR
hsa-miR-1307-3p	NM_001257410	IKZF3	8720	8742	0.974359	-25.3	1	4.89e-05	0.5	3.22027	3.77914	-10.3164	3UTR
hsa-miR-1307-3p	NM_183232	IKZF3	8747	8769	0.974359	-25.3	1	4.89e-05	0.5	2.15357	3.99665	-10.3164	3UTR
hsa-miR-1307-3p	NM_080826	ISM1	1448	1483	0.974359	-30.3	1	2.25e-06	0.426	3.72119	5.44593	-8.38263	3UTR
hsa-miR-1307-3p	NM_001018070	CORO1B	1746	1768	0.974359	-25.5	1	0.00133586	0.338	5.13953	3.26147	-8.11448	3UTR
hsa-miR-1307-3p	NM_001278065	GRM1	3881	3900	0.974359	-25.6	1	2.4e-05	0.294	2.88099	2.66624	-7.57093	3UTR
hsa-miR-1307-3p	NM_005999	TSNAX	1797	1829	0.980769	-22.7	1	4.27e-05	0.485	0.0179138	-0.02496	-4.79441	3UTR
hsa-miR-1307-3p	NM_001320415	MAX	1057	1077	0.989011	-22.3	1	7.54e-06	0.382	3.22592	2.11895	-7.50368	3UTR
hsa-miR-1307-3p	XM_017009289	HARS2	2308	2329	1	-19.9	1	0.00231788	0.529	0	0	-8.53685	3UTR
hsa-miR-1307-3p	NM_144723	ZMAT2	929	951	1	-23.2	1	0.0396581	0.485	0.228716	0.9917	-9.56351	3UTR
hsa-miR-1307-3p	NM_031496	PCDHA2	2597	2616	1	-25.9	1	0.0479579	0.691	-0.0159932	0.0672879	-9.54656	3UTR
hsa-miR-1307-3p	NM_016580	PCDH12	4880	4904	1	-24.7	1	0.00152108	0.441	4.7759	2.9151	-5.33701	3UTR
hsa-miR-1307-3p	NM_001144935	FGF1	2103	2127	1	-22.2	1	0.00175486	0.676	-0.0870112	-0.206303	-10.9444	3UTR
hsa-miR-1307-3p	NM_001144934	FGF1	2197	2221	1	-22.2	1	0.00175486	0.676	-0.10497	-0.241944	-10.9444	3UTR
hsa-miR-1307-3p	NM_001257205	FGF1	2394	2418	1	-22.2	1	0.00175486	0.676	-0.20417	0.0321245	-10.9444	3UTR
hsa-miR-1307-3p	NM_001257207	FGF1	2137	2161	1	-22.2	1	0.00175486	0.676	-0.115745	-0.129529	-10.9444	3UTR
hsa-miR-1307-3p	NM_000800	FGF1	2484	2508	1	-22.2	1	0.00175486	0.676	-0.0457161	-0.238832	-10.9444	3UTR
hsa-miR-1307-3p	NM_001257208	FGF1	2135	2159	1	-22.2	1	0.00175486	0.676	-0.10497	-0.134647	-10.9444	3UTR
hsa-miR-1307-3p	NM_001257209	FGF1	2150	2174	1	-22.2	1	0.00175486	0.676	-0.266601	-0.0246033	-10.9444	3UTR
hsa-miR-1307-3p	NM_001257210	FGF1	2134	2158	1	-22.2	1	0.00175486	0.676	-0.0403175	-0.144031	-10.9444	3UTR
hsa-miR-1307-3p	NM_001144892	FGF1	2004	2028	1	-22.2	1	0.00175486	0.676	-0.191173	-0.119292	-10.9444	3UTR
hsa-miR-1307-3p	NM_001018077	NR3C1	6388	6425	1	-21.7	1	0.000910749	0.485	0.505353	0.112166	-5.3155	3UTR
hsa-miR-1307-3p	NM_001018076	NR3C1	5512	5549	1	-21.7	1	0.000910749	0.485	2.61948	2.00043	-5.3155	3UTR
hsa-miR-1307-3p	NM_001040173	HTR4	1455	1478	1	-23	1	1.76e-06	0.368	1.0824	0.378312	-4.84971	3UTR
hsa-miR-1307-3p	NM_024577	SH3TC2	20153	20171	1	-23.1	1	3.06e-05	0.412	0.131751	0.441143	-7.10297	3UTR
hsa-miR-1307-3p	NM_133371	MYOZ3	1815	1839	1	-23	1	7.13e-05	0.441	0.700945	-0.0957196	-9.45376	3UTR
hsa-miR-1307-3p	NM_002084	GPX3	1396	1416	1	-22.1	1	0.00270937	0.5	0.724688	1.22216	-7.55708	3UTR
hsa-miR-1307-3p	NM_000405	GM2A	3002	3025	1	-24.9	1	0.00601601	0.529	0.226775	-0.193957	-4.957	3UTR
hsa-miR-1307-3p	XM_005268386	SLC36A1	2579	2615	1	-24.3	1	0.000118832	0.441	0	0	-10.3106	3UTR
hsa-miR-1307-3p	NM_001099293	KIF4B	4301	4320	1	-21.2	1	0.0162554	0.75	0.221152	0.313034	-6.51454	3UTR
hsa-miR-1307-3p	NM_144726	RNF145	3315	3335	1	-19.8	1	0.000872288	0.721	0.111234	0.345207	-11.1286	3UTR
hsa-miR-1307-3p	NM_001199382	RNF145	3417	3437	1	-19.8	1	0.000872288	0.721	0.100124	0.379751	-11.1286	3UTR
hsa-miR-1307-3p	NM_006425	SLU7	2301	2321	1	-23.7	1	0.000285052	0.515	4.62736	4.86196	-10.603	3UTR
hsa-miR-1307-3p	NM_178040	ERC1	5809	5827	1	-24.6	1	8.95e-06	0.353	-0.692946	-0.265538	-10.8357	3UTR
hsa-miR-1307-3p	NM_178039	ERC1	5725	5743	1	-24.6	1	8.95e-06	0.353	-0.692946	-0.265538	-10.8357	3UTR
hsa-miR-1307-3p	XM_017019062	ERC1	5931	5949	1	-24.6	1	8.95e-06	0.353	0	0	-10.8357	3UTR
hsa-miR-1307-3p	XM_017019066	ERC1	5847	5865	1	-24.6	1	8.95e-06	0.353	0	0	-10.8357	3UTR
hsa-miR-1307-3p	NM_001301248	ERC1	5750	5768	1	-24.6	1	8.95e-06	0.353	-0.621232	-0.219642	-10.8357	3UTR
hsa-miR-1307-3p	NM_001304811	C12orf4	1822	1845	1	-21.5	1	0.000489768	0.574	-0.355616	-0.0479763	-5.38561	3UTR
hsa-miR-1307-3p	NM_020374	C12orf4	1830	1853	1	-21.5	1	0.000489768	0.574	0.213175	-0.0143408	-5.38561	3UTR
hsa-miR-1307-3p	NM_014231	VAMP1	2216	2249	1	-30.6	1	2.24e-05	0.382	2.65911	2.51141	-5.08246	3UTR
hsa-miR-1307-3p	NM_199245	VAMP1	2619	2652	1	-30.6	1	2.24e-05	0.382	0.85899	2.70057	-5.08246	3UTR
hsa-miR-1307-3p	NM_001004328	ZNF705A	3116	3137	1	-20.6	1	0.000688253	0.618	-0.433959	0.0147981	-11.0828	3UTR
hsa-miR-1307-3p	NM_001297710	MFAP5	2106	2138	1	-22.7	1	1.13e-05	0.515	0.279958	0.771134	-3.93757	3UTR
hsa-miR-1307-3p	NM_001297711	MFAP5	2097	2129	1	-22.7	1	1.13e-05	0.515	0.225564	0.742512	-3.93757	3UTR
hsa-miR-1307-3p	NM_001297712	MFAP5	1980	2012	1	-22.7	1	1.13e-05	0.515	0.158217	0.430193	-3.93757	3UTR
hsa-miR-1307-3p	NM_001297709	MFAP5	2142	2174	1	-22.7	1	1.13e-05	0.515	1.41708	1.00685	-3.93757	3UTR
hsa-miR-1307-3p	NM_003480	MFAP5	2172	2204	1	-22.7	1	1.13e-05	0.515	1.44298	1.43702	-3.93757	3UTR
hsa-miR-1307-3p	NM_001004419	CLEC2D	3371	3390	1	-21	1	3.43e-05	0.441	-0.0931021	0.035902	-7.3076	3UTR
hsa-miR-1307-3p	NM_013269	CLEC2D	3289	3308	1	-21	1	3.43e-05	0.441	-0.0931021	0.035902	-7.3076	3UTR
hsa-miR-1307-3p	NM_001197318	CLEC2D	3185	3204	1	-21	1	3.43e-05	0.441	-0.0931021	0.035902	-7.3076	3UTR
hsa-miR-1307-3p	NM_001197317	CLEC2D	3178	3197	1	-21	1	3.43e-05	0.441	-0.0931021	0.035902	-7.3076	3UTR
hsa-miR-1307-3p	NM_001197319	CLEC2D	3074	3093	1	-21	1	3.43e-05	0.441	-0.0931021	0.035902	-7.3076	3UTR
hsa-miR-1307-3p	NM_197950	CLEC7A	1116	1140	1	-21.3	1	0.0200137	0.544	0.246336	-0.149927	-4.957	3UTR
hsa-miR-1307-3p	NM_022570	CLEC7A	1215	1239	1	-21.3	1	0.0200137	0.544	-0.0390153	0.0846505	-4.957	3UTR
hsa-miR-1307-3p	NM_197948	CLEC7A	1234	1258	1	-21.3	1	0.0200137	0.544	0.0738712	-0.0906762	-4.957	3UTR
hsa-miR-1307-3p	NM_001172632	OLR1	1221	1259	1	-23.4	1	0.0119852	0.618	0.315699	0.148329	-8.02287	3UTR
hsa-miR-1307-3p	NM_001172633	OLR1	1245	1283	1	-23.4	1	0.0119852	0.618	-0.0507557	0.015312	-8.02287	3UTR
hsa-miR-1307-3p	NM_002543	OLR1	1361	1399	1	-23.4	1	0.0119852	0.618	-0.713199	-0.0992059	-8.02287	3UTR
hsa-miR-1307-3p	NM_030766	BCL2L14	1181	1217	1	-22.3	1	0.0927498	0.426	2.03212	2.40169	-9.84749	3UTR
hsa-miR-1307-3p	NM_001330356	BORCS5	5861	5884	1	-26.3	1	4.41e-06	0.441	0	0	-4.67302	3UTR
hsa-miR-1307-3p	NM_001300742	BORCS5	5614	5637	1	-26.3	1	4.41e-06	0.441	0	0	-4.67302	3UTR
hsa-miR-1307-3p	NM_001310	CREBL2	3103	3124	1	-23.8	1	0.00119035	0.485	0.238042	0.0170373	-9.95757	3UTR
hsa-miR-1307-3p	NM_000834	GRIN2B	19383	19411	1	-26.5	1	0.345333	0.647	0.0334875	0.148469	-6.77039	3UTR
hsa-miR-1307-3p	NM_001013698	SMCO3	941	963	1	-18.9	1	0.000231238	0.574	0.0768333	0.077994	-7.65065	3UTR
hsa-miR-1307-3p	XM_024449976	ZSCAN2	1895	1920	1	-25.1	1	0.000132073	0.485	0	0	-8.22917	3UTR
hsa-miR-1307-3p	NM_001271	CHD2	6524	6558	1	-24.9	1	0.00386745	0.412	1.86136	0.514539	-6.07158	3UTR
hsa-miR-1307-3p	NM_018349	MCTP2	6644	6663	1	-21.7	1	0.000356061	0.559	-0.136346	-0.108427	-8.80656	3UTR
hsa-miR-1307-3p	NM_001159643	MCTP2	6479	6498	1	-21.7	1	0.000356061	0.559	-0.136346	-0.108427	-8.80656	3UTR
hsa-miR-1307-3p	NM_182562	FAM169B	1019	1041	1	-23	1	0.001595	0.485	-0.0778704	-0.4798	-8.09481	3UTR
hsa-miR-1307-3p	XM_017022516	TTC23	3453	3477	1	-25.5	1	0.0006443	0.612	0	0	-5.22671	3UTR
hsa-miR-1307-3p	NM_001288615	TTC23	3898	3922	1	-25.5	1	0.000837439	0.618	0	0	-5.22671	3UTR
hsa-miR-1307-3p	XM_017022514	TTC23	3388	3412	1	-25.5	1	0.0006443	0.612	0	0	-5.22671	3UTR
hsa-miR-1307-3p	XM_024450432	UBE2I	1937	1958	1	-26.1	1	2.21e-06	0.382	0	0	-6.77039	3UTR
hsa-miR-1307-3p	NM_001348711	RNF151	345	368	1	-24.3	1	9.48e-05	0.397	2.38424	1.92177	-7.3076	3UTR
hsa-miR-1307-3p	NM_032271	TRAF7	3235	3255	1	-26.2	1	0.000387605	0.368	-0.712666	-0.591305	-4.957	3UTR
hsa-miR-1307-3p	NM_145252	ZG16B	722	743	1	-24.4	1	3.46e-06	0.397	0	0	-6.77039	3UTR
hsa-miR-1307-3p	NM_001308068	FLYWCH1	4385	4428	1	-28.7	1	0.000191739	0.382	-0.533914	-0.599169	-9.54656	3UTR
hsa-miR-1307-3p	NM_032296	FLYWCH1	4382	4425	1	-28.7	1	0.000191739	0.382	-0.533914	-0.599169	-9.54656	3UTR
hsa-miR-1307-3p	NM_001308043	CFLAR	2382	2407	1	-25.2	1	0.000342615	0.456	2.17834	2.90029	-4.957	3UTR
hsa-miR-1307-3p	NM_001308043	CFLAR	3090	3115	1	-25.1	1	1.24e-05	0.456	3.05152	3.03063	-5.48126	3UTR
hsa-miR-1307-3p	NM_001308043	CFLAR	2494	2511	1	-23.1	1	1.05e-05	0.397	3.08068	2.58184	-4.957	3UTR
hsa-miR-1307-3p	NM_001288623	ICA1L	7086	7107	1	-25.5	1	2.98e-07	0.279	1.94285	3.06016	-9.6003	3UTR
hsa-miR-1307-3p	NM_001270944	KLF7	3448	3472	1	-25	1	0.00057243	0.456	1.62322	1.23518	-6.9696	3UTR
hsa-miR-1307-3p	XM_005246384	IKZF2	8388	8406	1	-19.8	1	0.0924837	0.691	0	0	-11.1389	3UTR
hsa-miR-1307-3p	NM_001080500	VWC2L	2980	3030	1	-28.2	1	9.23e-05	0.485	0.107199	-0.159389	-8.68381	3UTR
hsa-miR-1307-3p	NM_001345929	VWC2L	2850	2900	1	-28.2	1	9.23e-05	0.485	0.107199	-0.159389	-8.68381	3UTR
hsa-miR-1307-3p	NM_005070	SLC4A3	4085	4110	1	-25.7	1	0.000165112	0.382	0.0994168	0.774598	-5.83853	3UTR
hsa-miR-1307-3p	NM_080671	KCNE4	1241	1269	1	-25.2	1	0.000416867	0.5	0.0761938	0.515614	-3.79332	3UTR
hsa-miR-1307-3p	NM_000092	COL4A4	6649	6670	1	-26.9	1	4.63e-05	0.412	2.55807	1.83568	-9.45605	3UTR
hsa-miR-1307-3p	XM_005265853	WWC1	4011	4032	1	-24.9	1	4.37e-06	0.456	0	0	-4.957	3UTR
hsa-miR-1307-3p	XM_017009278	WWC1	4482	4503	1	-24.9	1	4.37e-06	0.456	0	0	-4.957	3UTR
hsa-miR-1307-3p	NM_001168394	CREBRF	1816	1836	1	-22	1	0.000797478	0.618	-0.208834	0.427239	-8.02019	3UTR
hsa-miR-1307-3p	NM_001168393	CREBRF	1812	1832	1	-22	1	0.000797478	0.618	-0.208834	0.427239	-8.02019	3UTR
hsa-miR-1307-3p	NM_006650	CPLX2	2471	2505	1	-24.8	1	5.61e-07	0.309	0.924561	0.737085	-5.08246	3UTR
hsa-miR-1307-3p	NM_014613	FAF2	2794	2838	1	-24.4	1	7.45e-06	0.515	0.0942224	0.107091	-7.91236	3UTR
hsa-miR-1307-3p	NM_000505	F12	1989	2009	1	-27.8	1	6.51e-07	0.397	2.41885	0.798963	-10.9076	3UTR
hsa-miR-1307-3p	XM_006714885	FAM193B	1896	1918	1	-23.9	1	0.00116248	0.441	0	0	-7.78178	3UTR
hsa-miR-1307-3p	XM_011534692	COL23A1	3083	3110	1	-23.8	1	0.00390648	0.441	0	0	-3.79332	3UTR
hsa-miR-1307-3p	NM_015043	TBC1D9B	4082	4102	1	-28.3	1	0.00033432	0.382	0	0	-8.27579	3UTR
hsa-miR-1307-3p	NM_198868	TBC1D9B	4133	4153	1	-28.3	1	0.00033432	0.382	0	0	-8.27579	3UTR
hsa-miR-1307-3p	NM_001278710	NRN1	1034	1075	1	-21.1	1	0.0162025	0.588	2.37846	3.73126	-6.51454	3UTR
hsa-miR-1307-3p	NM_001042383	CEP63	2451	2474	1	-24.3	1	0.000283672	0.471	0.0629215	-0.188771	-5.49511	3UTR
hsa-miR-1307-3p	NM_001042400	CEP63	2418	2441	1	-24.3	1	0.000283672	0.471	0.0629215	-0.188771	-5.49511	3UTR
hsa-miR-1307-3p	NM_025180	CEP63	3202	3225	1	-24.3	1	0.000283672	0.471	0.0629215	-0.188771	-5.49511	3UTR
hsa-miR-1307-3p	NM_001190796	NCK1	1081	1101	1	-19	1	0.000585396	0.647	1.37719	1.2774	-12.6408	3UTR
hsa-miR-1307-3p	NM_001252093	MRAS	3093	3114	1	-26	1	0.00891779	0.412	0.0090978	-0.171144	-7.87558	3UTR
hsa-miR-1307-3p	NM_001040061	FOXL2NB	1056	1078	1	-24.6	1	0.000238765	0.412	0.118187	-0.0827844	-5.48126	3UTR
hsa-miR-1307-3p	NM_004164	RBP2	492	509	1	-18.7	1	8.98e-05	0.412	2.99056	3.84394	-9.6849	3UTR
hsa-miR-1307-3p	NM_001128305	PLSCR4	2036	2057	1	-23.3	1	5.95e-05	0.471	0.217644	0.317057	-8.99418	3UTR
hsa-miR-1307-3p	NM_001184723	TM4SF18	3474	3508	1	-22.5	1	0.0239204	0.618	2.49855	2.75383	-4.957	3UTR
hsa-miR-1307-3p	NM_016094	COMMD2	2557	2578	1	-23.3	1	9.62e-05	0.529	0.280602	0.254002	-12.4858	3UTR
hsa-miR-1307-3p	NM_174878	CLRN1	2049	2076	1	-26	1	1.27e-05	0.5	3.91414	0.802275	-3.79332	3UTR
hsa-miR-1307-3p	NM_001195794	CLRN1	2088	2115	1	-26	1	1.27e-05	0.5	3.91414	1.44306	-3.79332	3UTR
hsa-miR-1307-3p	NM_001256819	CLRN1	2221	2248	1	-26	1	1.27e-05	0.5	3.91414	0.802275	-3.79332	3UTR
hsa-miR-1307-3p	NM_001349250	PLCH1	5272	5300	1	-23.6	1	0.0306723	0.515	4.9321	4.55596	-7.83842	3UTR
hsa-miR-1307-3p	NM_001130961	PLCH1	5275	5303	1	-23.6	1	0.0306723	0.515	4.9321	4.55596	-7.83842	3UTR
hsa-miR-1307-3p	NM_007107	SSR3	3381	3401	1	-23.7	1	0.000245672	0.456	1.02663	1.32646	-10.603	3UTR
hsa-miR-1307-3p	NM_001308197	SSR3	3420	3440	1	-23.7	1	0.000245672	0.456	1.57235	1.19205	-10.603	3UTR
hsa-miR-1307-3p	NM_001308204	SSR3	3246	3266	1	-23.7	1	0.000245672	0.456	0.813453	1.07427	-10.603	3UTR
hsa-miR-1307-3p	NM_001308205	SSR3	3270	3290	1	-23.7	1	0.000245672	0.456	1.64909	1.04794	-10.603	3UTR
hsa-miR-1307-3p	NM_173084	TRIM59	2808	2861	1	-24.2	1	4.52e-05	0.515	1.89713	1.50294	-7.91524	3UTR
hsa-miR-1307-3p	NM_139245	PPM1L	4044	4088	1	-25.1	1	0.000122005	0.412	0.404898	0.0499719	-9.13898	3UTR
hsa-miR-1307-3p	NM_001317912	PPM1L	3720	3764	1	-25.1	1	0.000122005	0.412	1.15355	0.417375	-9.13898	3UTR
hsa-miR-1307-3p	NM_001317912	PPM1L	2857	2881	1	-23.6	1	2.41e-05	0.441	-0.0333901	-0.0859698	-5.96215	3UTR
hsa-miR-1307-3p	NM_001317911	PPM1L	3620	3664	1	-25.1	1	0.000122005	0.412	1.15355	0.417375	-9.13898	3UTR
hsa-miR-1307-3p	NM_001317911	PPM1L	2757	2781	1	-23.6	1	2.41e-05	0.441	-0.0333901	-0.0859698	-5.96215	3UTR
hsa-miR-1307-3p	NM_001308116	PHC3	11362	11384	1	-22.1	1	0.00156351	0.515	3.10504	3.28874	-13.652	3UTR
hsa-miR-1307-3p	NM_199367	SPG7	1759	1787	1	-31	1	4.18e-05	0.412	0.151359	-0.13497	-4.957	3UTR
hsa-miR-1307-3p	XM_024452498	LOC102724250	3257	3290	1	-24.1	1	0.000122637	0.544	0	0	-3.79332	3UTR
hsa-miR-1307-3p	NM_001130009	GEN1	4144	4176	1	-24.1	1	2.41e-05	0.441	-0.0176692	-0.00140639	-8.36268	3UTR
hsa-miR-1307-3p	NM_001006946	SDC1	2213	2231	1	-27.3	1	0.000236654	0.368	0.459099	0.738259	-5.81384	3UTR
hsa-miR-1307-3p	NM_002997	SDC1	2121	2139	1	-27.3	1	0.000236654	0.368	4.36123	2.90004	-5.81384	3UTR
hsa-miR-1307-3p	NM_001193514	SLC30A6	1853	1874	1	-20.3	1	0.000491391	0.485	0.0683227	0.0447298	-8.12748	3UTR
hsa-miR-1307-3p	NM_001193515	SLC30A6	1835	1856	1	-20.3	1	0.000491391	0.485	0.0683227	0.0447298	-8.12748	3UTR
hsa-miR-1307-3p	NM_177952	PPM1A	2252	2274	1	-21.1	1	0.000101348	0.574	2.91526	3.26036	-7.57093	3UTR
hsa-miR-1307-3p	NM_182914	SYNE2	21762	21784	1	-25.4	1	0.00158995	0.426	-0.63752	1.00265	-10.7726	3UTR
hsa-miR-1307-3p	NM_182913	SYNE2	2574	2596	1	-25.4	1	0.00158995	0.426	-1.02944	1.01588	-10.7726	3UTR
hsa-miR-1307-3p	NM_182910	SYNE2	2466	2488	1	-25.4	1	0.00158995	0.426	-0.63752	1.00265	-10.7726	3UTR
hsa-miR-1307-3p	NM_145113	MAX	1073	1093	1	-22.3	1	7.54e-06	0.382	3.5752	2.41316	-7.50368	3UTR
hsa-miR-1307-3p	NM_022474	MPP5	4629	4648	1	-24.1	1	0.000454026	0.603	0.997595	0.0615312	-9.54656	3UTR
hsa-miR-1307-3p	NM_001256550	MPP5	4397	4416	1	-24.1	1	0.000454026	0.603	0.997595	0.0615312	-9.54656	3UTR
hsa-miR-1307-3p	NM_016468	COX16	1455	1501	1	-24.1	1	1.5e-06	0.515	2.96188	2.3524	-9.06247	3UTR
hsa-miR-1307-3p	NM_001284210	MED6	857	873	1	-23.7	1	4.02e-06	0.441	0.283269	0.192423	-7.36071	3UTR
hsa-miR-1307-3p	NM_005466	MED6	973	989	1	-23.7	1	4.02e-06	0.441	0.31311	0.19636	-7.36071	3UTR
hsa-miR-1307-3p	NM_001284209	MED6	994	1010	1	-23.7	1	4.02e-06	0.441	-0.194169	0.421279	-7.36071	3UTR
hsa-miR-1307-3p	NM_001284232	MAP3K9	5902	5927	1	-22.8	1	1.2e-06	0.515	0.392435	-0.0687866	-7.10805	3UTR
hsa-miR-1307-3p	NM_001043318	ELMSAN1	3723	3744	1	-26	1	3.1e-05	0.265	2.2075	0.705744	-10.0117	3UTR
hsa-miR-1307-3p	NM_015962	FCF1	1399	1417	1	-19.2	1	0.000963048	0.456	-0.374548	-0.0352276	-9.41907	3UTR
hsa-miR-1307-3p	NM_001042430	ZC2HC1C	1068	1089	1	-21.7	1	0.00127177	0.485	2.11037	2.45931	-7.69925	3UTR
hsa-miR-1307-3p	XM_017021645	ZC2HC1C	938	959	1	-21.7	1	0.00127177	0.485	0	0	-7.69925	3UTR
hsa-miR-1307-3p	XM_024449710	ZC2HC1C	1215	1253	1	-22	1	0.00126017	0.485	0	0	-7.69925	3UTR
hsa-miR-1307-3p	XM_024449711	ZC2HC1C	1124	1162	1	-22	1	0.00127177	0.485	0	0	-7.69925	3UTR
hsa-miR-1307-3p	XM_017021644	ZC2HC1C	1077	1115	1	-22	1	0.00127177	0.485	0	0	-7.69925	3UTR
hsa-miR-1307-3p	NM_138318	KCNK10	2433	2454	1	-23.8	1	0.000985139	0.529	0.29277	-0.0821875	-6.51614	3UTR
hsa-miR-1307-3p	NM_001164780	ATXN3	4145	4171	1	-23.3	1	0.000151196	0.426	1.33097	0.863239	-9.54656	3UTR
hsa-miR-1307-3p	NM_001164781	ATXN3	4231	4257	1	-23.3	1	0.000151196	0.426	0.619118	1.05096	-9.54656	3UTR
hsa-miR-1307-3p	NM_153648	SLC24A4	8287	8307	1	-24.5	1	0.000328942	0.441	0.151189	0.103621	-8.73858	3UTR
hsa-miR-1307-3p	NM_153646	SLC24A4	8385	8405	1	-24.5	1	0.000328942	0.441	0.151189	0.103621	-8.73858	3UTR
hsa-miR-1307-3p	NM_031310	PLVAP	1739	1760	1	-28.1	1	6.8e-05	0.426	0.776718	0.522658	-5.33701	3UTR
hsa-miR-1307-3p	XM_005259739	LRRC25	1691	1711	1	-25.9	1	0.0124321	0.544	0	0	-7.99697	3UTR
hsa-miR-1307-3p	NM_001098482	CRTC1	2099	2133	1	-27.5	1	3.8e-06	0.338	0.313156	0.533017	-4.65016	3UTR
hsa-miR-1307-3p	NM_015321	CRTC1	2051	2085	1	-27.5	1	3.8e-06	0.338	0.313156	0.533017	-4.65016	3UTR
hsa-miR-1307-3p	NM_033204	ZNF101	4038	4060	1	-23.6	1	5.91e-06	0.456	0.19844	0.0439144	-7.10805	3UTR
hsa-miR-1307-3p	NM_001331134	ZNF253	2034	2056	1	-19.7	1	0.0271982	0.618	0.16948	-0.375831	-8.53685	3UTR
hsa-miR-1307-3p	NM_001331134	ZNF253	1969	2010	1	-19.2	1	0.00112312	0.618	-0.887095	-0.304429	-10.4052	3UTR
hsa-miR-1307-3p	XM_017027456	ZNF682	1825	1868	1	-21.8	1	0.00871096	0.662	0	0	-3.79332	3UTR
hsa-miR-1307-3p	XM_017027455	ZNF682	1865	1908	1	-21.8	1	0.00871096	0.662	0	0	-3.79332	3UTR
hsa-miR-1307-3p	NM_182515	ZNF714	6091	6118	1	-23	1	0.00454304	0.5	-0.179956	0.144034	-6.62614	3UTR
hsa-miR-1307-3p	NM_001348688	ZNF726	2390	2413	1	-22	1	3.04e-05	0.529	0.298205	0.185061	-8.04305	3UTR
hsa-miR-1307-3p	NM_001282929	C19orf12	946	982	1	-26.4	1	0.000415014	0.353	0.799768	-0.121687	-5.22701	3UTR
hsa-miR-1307-3p	NM_001031726	C19orf12	1116	1152	1	-26.4	1	0.000415014	0.353	-1.02352	-0.353073	-5.22701	3UTR
hsa-miR-1307-3p	XM_011527471	TDRD12	5985	6027	1	-25.9	1	0.0016289	0.5	0	0	-4.67302	3UTR
hsa-miR-1307-3p	NM_001126059	DMKN	668	686	1	-22.8	1	0.0348659	0.397	1.18202	1.47972	-11.1598	3UTR
hsa-miR-1307-3p	NM_001308380	DMKN	710	728	1	-22.8	1	0.0348659	0.397	1.18202	1.47972	-11.1598	3UTR
hsa-miR-1307-3p	XM_017027475	DMKN	730	748	1	-22.8	1	0.0348659	0.397	0	0	-11.1598	3UTR
hsa-miR-1307-3p	XM_024451776	DMKN	670	688	1	-22.8	1	0.0348659	0.397	0	0	-11.1598	3UTR
hsa-miR-1307-3p	XM_006723477	DMKN	826	844	1	-22.8	1	0.0348659	0.397	0	0	-11.1598	3UTR
hsa-miR-1307-3p	XM_024451779	DMKN	570	588	1	-22.8	1	0.0348659	0.397	0	0	-11.1598	3UTR
hsa-miR-1307-3p	NM_014364	GAPDHS	1436	1459	1	-30.3	1	3.39e-06	0.368	0	0	-5.19005	3UTR
hsa-miR-1307-3p	NM_017438	SETD4	2242	2260	1	-23.8	1	3.23e-05	0.309	2.55272	1.75937	-11.8602	3UTR
hsa-miR-1307-3p	NM_001286752	SETD4	2509	2527	1	-23.8	1	3.23e-05	0.309	4.23908	2.63094	-11.8602	3UTR
hsa-miR-1307-3p	XM_011529638	SETD4	2264	2282	1	-23.8	1	3.23e-05	0.309	0	0	-11.8602	3UTR
hsa-miR-1307-3p	XM_005257187	STXBP4	2663	2712	1	-21.7	1	1.29e-05	0.5	0	0	-8.69767	3UTR
hsa-miR-1307-3p	NM_178509	STXBP4	2621	2670	1	-21.7	1	1.29e-05	0.5	-0.491914	0.650712	-8.69767	3UTR
hsa-miR-1307-3p	NM_001330397	MKS1	2067	2088	1	-22.9	1	6.73e-05	0.544	2.45166	2.35186	-8.05148	3UTR
hsa-miR-1307-3p	NM_017777	MKS1	2284	2305	1	-22.9	1	6.73e-05	0.544	2.45166	2.35186	-8.05148	3UTR
hsa-miR-1307-3p	NM_017763	RNF43	5718	5739	1	-29.7	1	4.03e-05	0.283	2.59226	2.54331	-11.8602	3UTR
hsa-miR-1307-3p	NM_182620	SKA2	2254	2275	1	-24.3	1	0.000231585	0.485	-0.529567	0.141702	-11.029	3UTR
hsa-miR-1307-3p	NM_001100595	SKA2	2252	2273	1	-24.3	1	0.000231585	0.485	-0.644402	0.220651	-11.029	3UTR
hsa-miR-1307-3p	XM_024450828	PRR11	3476	3503	1	-23.4	1	0.0189469	0.529	0	0	-7.8988	3UTR
hsa-miR-1307-3p	XM_017024621	YPEL2	3249	3272	1	-23.3	1	9e-05	0.544	0	0	-5.3155	3UTR
hsa-miR-1307-3p	XM_017024621	YPEL2	807	826	1	-22.8	1	1.61e-05	0.412	0	0	-6.9293	3UTR
hsa-miR-1307-3p	NM_030938	VMP1	2869	2894	1	-22.8	1	0.000685303	0.529	0.357215	0.426646	-8.34077	3UTR
hsa-miR-1307-3p	NM_001329402	VMP1	2733	2758	1	-22.8	1	0.000685303	0.529	0.357215	0.426646	-8.34077	3UTR
hsa-miR-1307-3p	NM_001284363	TLK2	2420	2449	1	-21.9	1	0.00119873	0.544	3.33975	2.7987	-6.21671	3UTR
hsa-miR-1307-3p	NM_025185	TANC2	10781	10799	1	-25.8	1	8.12e-05	0.412	1.27365	1.1843	-10.282	3UTR
hsa-miR-1307-3p	NM_005828	DCAF7	3713	3733	1	-23.8	1	0.00239076	0.471	0.290796	0.222153	-3.79332	3UTR
hsa-miR-1307-3p	XM_005257803	STRADA	948	986	1	-26.2	1	1.36e-06	0.426	0	0	-7.20265	3UTR
hsa-miR-1307-3p	XM_005257801	STRADA	1120	1158	1	-26.2	1	1.36e-06	0.426	0	0	-7.20265	3UTR
hsa-miR-1307-3p	XM_017025314	STRADA	1008	1046	1	-26.2	1	1.36e-06	0.426	0	0	-7.20265	3UTR
hsa-miR-1307-3p	XM_005257527	CCDC47	1672	1692	1	-20	1	0.00418733	0.588	0	0	-8.05823	3UTR
hsa-miR-1307-3p	NM_000442	PECAM1	5499	5524	1	-24.9	1	1.51e-05	0.456	0.957404	0.769685	-3.93757	3UTR
hsa-miR-1307-3p	NM_001291316	MILR1	1092	1109	1	-20.1	1	0.000225227	0.456	-0.497845	-0.0720338	-13.7734	3UTR
hsa-miR-1307-3p	NM_001291317	MILR1	1107	1124	1	-20.1	1	0.000225227	0.456	-0.497845	-0.0720338	-13.7734	3UTR
hsa-miR-1307-3p	NM_001320597	DDX5	2818	2842	1	-21.2	1	0.000233854	0.559	5.38295	5.13448	-7.54034	3UTR
hsa-miR-1307-3p	NM_139177	SLC39A11	1631	1653	1	-23.8	1	0.000128694	0.441	2.54398	2.366	-7.39609	3UTR
hsa-miR-1307-3p	NM_001289410	FAM104A	1828	1849	1	-27.5	1	2.01e-05	0.324	2.35776	2.00222	-9.6003	3UTR
hsa-miR-1307-3p	NM_001289411	FAM104A	1846	1867	1	-27.5	1	2.01e-05	0.324	1.74381	1.78549	-9.6003	3UTR
hsa-miR-1307-3p	NM_001098832	FAM104A	1991	2012	1	-27.5	1	2.01e-05	0.324	3.23634	2.98586	-9.6003	3UTR
hsa-miR-1307-3p	NM_001115152	CD300LD	1274	1297	1	-21.7	1	1.71e-05	0.489	0	0	-7.51743	3UTR
hsa-miR-1307-3p	NM_001330471	RAB37	1590	1614	1	-22.8	1	2.21e-05	0.5	0.0192203	-0.101139	-6.9638	3UTR
hsa-miR-1307-3p	NM_001305084	NAT9	1453	1500	1	-26.3	1	4.38e-06	0.294	0.332748	4.30576	-10.0583	3UTR
hsa-miR-1307-3p	NM_001305079	NAT9	1495	1542	1	-26.3	1	4.38e-06	0.294	0.332748	4.30576	-10.0583	3UTR
hsa-miR-1307-3p	NM_001305080	NAT9	1557	1604	1	-26.3	1	4.38e-06	0.294	0.332748	4.30576	-10.0583	3UTR
hsa-miR-1307-3p	NM_015654	NAT9	1572	1619	1	-26.3	1	4.38e-06	0.294	0.332748	4.30576	-10.0583	3UTR
hsa-miR-1307-3p	NM_015971	MRPS7	1006	1026	1	-24	1	0.0128907	0.5	-0.378464	0.0954081	-5.69245	3UTR
hsa-miR-1307-3p	NM_138796	SPATA17	1737	1756	1	-20.8	1	0.000303088	0.5	-0.196567	-0.319482	-7.80875	3UTR
hsa-miR-1307-3p	NM_001288581	BROX	1666	1684	1	-19.2	1	0.00143939	0.471	0.359265	0.033293	-9.41907	3UTR
hsa-miR-1307-3p	NM_001288580	BROX	1730	1748	1	-19.2	1	0.00143939	0.471	0.359265	0.033293	-9.41907	3UTR
hsa-miR-1307-3p	NM_004485	GNG4	1568	1590	1	-23.6	1	1.11e-06	0.382	0	0	-6.13885	3UTR
hsa-miR-1307-3p	NM_001098721	GNG4	1680	1702	1	-23.6	1	1.11e-06	0.382	0	0	-6.13885	3UTR
hsa-miR-1307-3p	XM_011544167	GNG4	1381	1403	1	-23.6	1	1.11e-06	0.382	0	0	-6.13885	3UTR
hsa-miR-1307-3p	NM_145861	EDARADD	964	1008	1	-23.4	1	0.00540346	0.603	1.08382	0.942455	-5.69245	3UTR
hsa-miR-1307-3p	NM_080738	EDARADD	1109	1127	1	-23.5	1	0.00540346	0.603	0.114025	-0.0512136	-5.69245	3UTR
hsa-miR-1307-3p	NM_001821	CHML	5629	5662	1	-21.6	1	2.85e-05	0.544	1.76116	2.20335	-8.49178	3UTR
hsa-miR-1307-3p	NM_001821	CHML	2236	2257	1	-19.7	1	0.0170675	0.676	0.337469	0.232177	-10.0445	3UTR
hsa-miR-1307-3p	NM_005465	AKT3	4008	4042	1	-25.2	1	1.48e-06	0.426	2.35853	1.18782	-3.79332	3UTR
hsa-miR-1307-3p	XM_016999985	AKT3	4181	4215	1	-25.2	1	1.48e-06	0.426	0	0	-3.79332	3UTR
hsa-miR-1307-3p	NM_015446	AHCTF1	8184	8223	1	-23.8	1	0.00480193	0.588	4.81144	4.37657	-6.74759	3UTR
hsa-miR-1307-3p	NM_001321877	HDAC9	6904	6925	1	-21.5	1	0.000428524	0.397	-0.020668	0.0219212	-8.12994	3UTR
hsa-miR-1307-3p	NM_178423	HDAC9	6858	6879	1	-21.5	1	0.000428524	0.397	-0.020668	0.0219212	-8.12994	3UTR
hsa-miR-1307-3p	NM_178425	HDAC9	6722	6743	1	-21.5	1	0.000428524	0.397	-0.984904	-0.0307121	-8.12994	3UTR
hsa-miR-1307-3p	NM_001127371	CDCA7L	2586	2610	1	-25	1	5.83e-06	0.456	3.13311	2.10787	-9.65012	3UTR
hsa-miR-1307-3p	NM_018719	CDCA7L	2724	2748	1	-25	1	5.83e-06	0.456	3.13311	2.10787	-9.65012	3UTR
hsa-miR-1307-3p	XM_005249775	MPP6	2914	2933	1	-22.5	1	3.79e-05	0.368	0	0	-10.4523	3UTR
hsa-miR-1307-3p	NM_018951	HOXA10	1642	1670	1	-27.7	1	0.000100968	0.382	2.89571	2.8468	-5.08246	3UTR
hsa-miR-1307-3p	NM_006774	INMT	2295	2317	1	-22.6	1	0.000207732	0.441	-0.34893	0.048829	-11.2824	3UTR
hsa-miR-1307-3p	NM_001199219	INMT	2292	2314	1	-22.6	1	0.000207732	0.441	-0.34893	0.048829	-11.2824	3UTR
hsa-miR-1307-3p	XM_017011871	CCDC129	5749	5771	1	-25.3	1	0.0164441	0.5	0	0	-8.01983	3UTR
hsa-miR-1307-3p	XM_024446692	CCDC129	6319	6341	1	-25.3	1	0.0164441	0.5	0	0	-8.01983	3UTR
hsa-miR-1307-3p	NM_001130710	LSM5	1660	1682	1	-23.5	1	0.00716647	0.412	0.326709	0.638984	-11.162	3UTR
hsa-miR-1307-3p	NM_001139499	LSM5	1899	1921	1	-23.5	1	0.00716647	0.412	0.364899	2.40141	-11.162	3UTR
hsa-miR-1307-3p	NM_012322	LSM5	1723	1745	1	-23.5	1	0.00716647	0.412	0.919415	0.848638	-11.162	3UTR
hsa-miR-1307-3p	XM_005249671	AVL9	1748	1779	1	-26.1	1	0.00291755	0.485	0	0	-4.65016	3UTR
hsa-miR-1307-3p	NM_001177507	AOAH	2193	2214	1	-23.3	1	0.000768231	0.485	-0.150286	-0.051748	-7.59446	3UTR
hsa-miR-1307-3p	NM_001637	AOAH	2289	2310	1	-23.3	1	0.000768231	0.485	-0.150286	-0.051748	-7.59446	3UTR
hsa-miR-1307-3p	NM_005402	RALA	2721	2752	1	-27.1	1	0.0277939	0.603	2.55257	3.89145	-6.50069	3UTR
hsa-miR-1307-3p	NM_001321202	COA1	857	879	1	-22.6	1	0.00312587	0.515	-0.157159	0.0505253	-9.77961	3UTR
hsa-miR-1307-3p	NM_001287494	FIGNL1	6497	6518	1	-23.9	1	0.000164255	0.426	-0.0627055	0.186946	-8.56189	3UTR
hsa-miR-1307-3p	NM_001287493	FIGNL1	6502	6523	1	-23.9	1	0.000164255	0.426	-0.0808071	0.156776	-8.56189	3UTR
hsa-miR-1307-3p	XM_011515470	FIGNL1	3402	3423	1	-21.3	1	0.000771192	0.618	0	0	-9.06122	3UTR
hsa-miR-1307-3p	NM_001350815	GRB10	3341	3362	1	-26.7	1	5.32e-06	0.5	3.54238	5.14544	-6.3934	3UTR
hsa-miR-1307-3p	NM_001350814	GRB10	3252	3273	1	-26.7	1	5.32e-06	0.5	3.23811	4.44544	-6.3934	3UTR
hsa-miR-1307-3p	NM_001001549	GRB10	2675	2696	1	-26.7	1	5.32e-06	0.5	0.156175	0.578409	-6.3934	3UTR
hsa-miR-1307-3p	NM_001001550	GRB10	2893	2914	1	-26.7	1	5.32e-06	0.5	5.48589	3.26468	-6.3934	3UTR
hsa-miR-1307-3p	NM_001001550	GRB10	4489	4509	1	-25.1	1	0.0182794	0.441	4.30583	2.19066	-12.8934	3UTR
hsa-miR-1307-3p	XM_024446728	GRB10	5510	5531	1	-26.7	1	5.32e-06	0.5	0	0	-6.3934	3UTR
hsa-miR-1307-3p	XM_011515316	GRB10	3085	3106	1	-26.7	1	5.32e-06	0.5	0	0	-6.3934	3UTR
hsa-miR-1307-3p	XM_017012067	GRB10	3145	3166	1	-26.7	1	5.32e-06	0.5	0	0	-6.3934	3UTR
hsa-miR-1307-3p	XM_017012045	GRB10	2747	2768	1	-26.7	1	5.32e-06	0.5	0	0	-6.3934	3UTR
hsa-miR-1307-3p	NM_032121	MAGT1	2337	2369	1	-22.6	1	2.48e-05	0.5	0	0	-8.16444	3UTR
hsa-miR-1307-3p	NM_032121	MAGT1	2645	2670	1	-21.7	1	0.000329285	0.426	0	0	-9.54656	3UTR
hsa-miR-1307-3p	NM_032121	MAGT1	1950	1968	1	-21.4	1	0.000383835	0.544	0	0	-12.5956	3UTR
hsa-miR-1307-3p	NM_000052	ATP7A	6838	6855	1	-23.1	1	0.0904744	0.603	0	0	-10.282	3UTR
hsa-miR-1307-3p	NM_001282224	ATP7A	6604	6621	1	-23.1	1	0.0904744	0.603	0	0	-10.282	3UTR
hsa-miR-1307-3p	NM_032946	NXF5	1512	1531	1	-20	1	0.000339836	0.5	0	0	-9.61516	3UTR
hsa-miR-1307-3p	NM_001184727	GPRASP1	5156	5171	1	-22.1	1	4.63e-06	0.618	0	0	-7.27064	3UTR
hsa-miR-1307-3p	NM_001142529	BHLHB9	3212	3232	1	-21.7	1	0.000514242	0.632	0	0	-7.70505	3UTR
hsa-miR-1307-3p	NM_001142530	BHLHB9	3117	3137	1	-21.7	1	0.000514242	0.632	0	0	-7.70505	3UTR
hsa-miR-1307-3p	NM_022052	NXF3	1747	1769	1	-21.8	1	7.58e-06	0.426	0	0	-8.55977	3UTR
hsa-miR-1307-3p	NM_001171092	CLDN2	1405	1425	1	-22.4	1	0.000707391	0.456	0	0	-8.65069	3UTR
hsa-miR-1307-3p	NM_001171095	CLDN2	1174	1194	1	-22.4	1	0.000707391	0.456	0	0	-8.65069	3UTR
hsa-miR-1307-3p	NM_020384	CLDN2	1240	1260	1	-22.4	1	0.000707391	0.456	0	0	-8.65069	3UTR
hsa-miR-1307-3p	NM_018301	RBM41	1484	1507	1	-23.2	1	0.0185438	0.691	0	0	-6.9954	3UTR
hsa-miR-1307-3p	NM_001170570	CXorf56	961	982	1	-21.5	1	0.000970052	0.368	0	0	-8.12994	3UTR
hsa-miR-1307-3p	NM_022101	CXorf56	1003	1024	1	-21.5	1	0.000970052	0.368	0	0	-8.12994	3UTR
hsa-miR-1307-3p	NM_001170569	CXorf56	1085	1106	1	-21.5	1	0.000970052	0.368	0	0	-8.12994	3UTR
hsa-miR-1307-3p	XM_006724748	2020-09-06	3882	3911	1	-25.3	1	8.38e-05	0.412	0	0	-6.6181	3UTR
hsa-miR-1307-3p	NM_015129	2020-09-06	2791	2820	1	-25.3	1	8.38e-05	0.412	0	0	-6.6181	3UTR
hsa-miR-1307-3p	NM_145799	2020-09-06	4101	4130	1	-25.3	1	8.38e-05	0.412	0	0	-6.6181	3UTR
hsa-miR-1307-3p	NM_001355534	TEX13D	2706	2746	1	-22.9	1	0.00334833	0.574	0	0	-8.32703	3UTR
hsa-miR-1307-3p	NM_003399	XPNPEP2	3261	3282	1	-25.3	1	8.38e-05	0.485	0	0	-7.62723	3UTR
hsa-miR-1307-3p	NM_001130847	AIFM1	1837	1860	1	-23.3	1	0.000190058	0.529	0	0	-7.80367	3UTR
hsa-miR-1307-3p	NM_017666	ZNF280C	3849	3866	1	-24	1	1.96e-05	0.485	0	0	-10.836	3UTR
hsa-miR-1307-3p	XM_006724765	ZNF280C	3653	3670	1	-24	1	1.96e-05	0.485	0	0	-10.836	3UTR
hsa-miR-1307-3p	NM_133486	MBNL3	7627	7648	1	-23.1	1	0.000254435	0.5	0	0	-9.95757	3UTR
hsa-miR-1307-3p	NM_018388	MBNL3	7658	7679	1	-23.1	1	0.000254435	0.5	0	0	-9.95757	3UTR
hsa-miR-1307-3p	NM_001170703	MBNL3	7428	7449	1	-23.1	1	0.000254435	0.5	0	0	-9.95757	3UTR
hsa-miR-1307-3p	NM_001170702	MBNL3	7459	7480	1	-23.1	1	0.000254435	0.5	0	0	-9.95757	3UTR
hsa-miR-1307-3p	NM_001170701	MBNL3	7495	7516	1	-23.1	1	0.000254435	0.5	0	0	-9.95757	3UTR
hsa-miR-1307-3p	XM_024452402	MBNL3	8434	8455	1	-23.1	1	0.000254435	0.5	0	0	-9.95757	3UTR
hsa-miR-1307-3p	NM_014267	C11orf58	3205	3224	1	-24.5	1	0.00166716	0.676	0.0974	0.171162	-6.51454	3UTR
hsa-miR-1307-3p	NM_004976	KCNC1	1820	1843	1	-28.1	1	6.6e-05	0.397	1.18562	1.45992	-5.38561	3UTR
hsa-miR-1307-3p	NM_006410	HTATIP2	1103	1122	1	-27.7	1	0.000181322	0.412	-0.0425823	0.135142	-3.79332	3UTR
hsa-miR-1307-3p	NM_001098521	HTATIP2	1136	1155	1	-27.7	1	0.000181322	0.412	-0.0425823	0.135142	-3.79332	3UTR
hsa-miR-1307-3p	NM_001098520	HTATIP2	1208	1227	1	-27.7	1	0.000181322	0.412	-0.0425823	0.135142	-3.79332	3UTR
hsa-miR-1307-3p	NM_001098522	HTATIP2	1418	1437	1	-27.7	1	0.000181322	0.412	-0.0425823	0.135142	-3.79332	3UTR
hsa-miR-1307-3p	NM_213599	ANO5	3116	3142	1	-24.8	1	0.00407557	0.618	0.834834	0.0338475	-10.8408	3UTR
hsa-miR-1307-3p	NM_177553	GAS2	1900	1921	1	-20.5	1	0.00808112	0.662	0.768337	0.997448	-11.1286	3UTR
hsa-miR-1307-3p	NM_001135092	MUC15	2522	2562	1	-20.5	1	0.0578504	0.647	0.173998	-0.226398	-5.48126	3UTR
hsa-miR-1307-3p	NM_001135091	MUC15	2672	2712	1	-20.5	1	0.0578504	0.647	0.173998	-0.226398	-5.48126	3UTR
hsa-miR-1307-3p	NM_181706	DNAJC24	2039	2068	1	-22	1	0.00318795	0.662	0.0151256	-0.0831105	-5.81384	3UTR
hsa-miR-1307-3p	XM_017017307	IMMP1L	709	740	1	-23.4	1	3.19e-07	0.426	0	0	-4.65016	3UTR
hsa-miR-1307-3p	NM_001127227	CD59	2733	2772	1	-24.1	1	4.45e-06	0.485	0.302608	-0.0459394	-7.28438	3UTR
hsa-miR-1307-3p	NM_145804	ABTB2	4092	4115	1	-29.6	1	0.00206492	0.324	3.66315	2.99106	-6.3381	3UTR
hsa-miR-1307-3p	NM_001243080	ELF5	1806	1826	1	-23.1	1	0.000269457	0.5	2.07751	2.52988	-11.3897	3UTR
hsa-miR-1307-3p	NM_001422	ELF5	2091	2111	1	-23.1	1	0.000269457	0.5	2.07751	2.65141	-11.3897	3UTR
hsa-miR-1307-3p	NM_001243081	ELF5	1968	2009	1	-23.1	1	0.000269457	0.5	0.368194	1.52113	-11.3897	3UTR
hsa-miR-1307-3p	NM_198381	ELF5	2223	2243	1	-23.1	1	0.000269457	0.5	0.234957	1.21004	-11.3897	3UTR
hsa-miR-1307-3p	NM_021926	ALX4	4102	4123	1	-26.5	1	7.78e-07	0.353	0.204578	0.0643336	-9.45605	3UTR
hsa-miR-1307-3p	NM_001258321	TP53I11	2548	2569	1	-26.9	1	0.000543372	0.338	3.49363	2.05782	-6.50069	3UTR
hsa-miR-1307-3p	NM_001270550	MDK	872	890	1	-24.7	1	3.8e-07	0.309	0.325134	0.777192	-12.8934	3UTR
hsa-miR-1307-3p	NM_002391	MDK	576	594	1	-24.7	1	3.8e-07	0.309	-0.0129691	0.453178	-12.8934	3UTR
hsa-miR-1307-3p	NM_001270552	MDK	408	426	1	-24.7	1	3.8e-07	0.309	-0.0129691	0.453178	-12.8934	3UTR
hsa-miR-1307-3p	NM_001012333	MDK	647	665	1	-24.7	1	3.8e-07	0.309	0.325134	0.777192	-12.8934	3UTR
hsa-miR-1307-3p	NM_001003676	C11orf49	1641	1662	1	-23.7	1	0.07453	0.456	0.016311	-0.179555	-5.38561	3UTR
hsa-miR-1307-3p	NM_001003677	C11orf49	1386	1407	1	-23.7	1	0.07453	0.456	-0.187517	-0.162166	-5.38561	3UTR
hsa-miR-1307-3p	NM_001003677	C11orf49	1512	1531	1	-22.6	1	0.000594138	0.412	0.571015	0.126824	-9.20149	3UTR
hsa-miR-1307-3p	NM_024113	C11orf49	1368	1389	1	-23.7	1	0.07453	0.456	-0.187517	-0.162166	-5.38561	3UTR
hsa-miR-1307-3p	NM_024113	C11orf49	1494	1513	1	-22.6	1	0.000594138	0.412	0.571015	0.126824	-9.20149	3UTR
hsa-miR-1307-3p	NM_001172639	CELF1	4503	4525	1	-24	1	1.13e-06	0.515	2.9213	2.7596	-8.2121	3UTR
hsa-miR-1307-3p	NM_198700	CELF1	1725	1747	1	-24	1	1.09e-06	0.515	0.526897	0.223442	-8.2121	3UTR
hsa-miR-1307-3p	NM_001172640	CELF1	4751	4773	1	-24	1	1.13e-06	0.515	1.65186	0.615389	-8.2121	3UTR
hsa-miR-1307-3p	NM_001025596	CELF1	1543	1565	1	-24	1	1.09e-06	0.515	0.642621	2.39601	-8.2121	3UTR
hsa-miR-1307-3p	XM_005251591	FAM214B	2868	2889	1	-23.1	1	1.19e-05	0.471	0	0	-7.39609	3UTR
hsa-miR-1307-3p	NM_025182	FAM214B	2895	2916	1	-23.1	1	1.19e-05	0.471	2.86738	2.11173	-7.39609	3UTR
hsa-miR-1307-3p	XM_011518037	FAM214B	2851	2872	1	-23.1	1	1.19e-05	0.471	0	0	-7.39609	3UTR
hsa-miR-1307-3p	NM_001317991	FAM214B	2894	2915	1	-23.1	1	1.19e-05	0.471	2.86738	2.0821	-7.39609	3UTR
hsa-miR-1307-3p	NM_001782	CD72	1498	1518	1	-24.4	1	1.58e-11	0.5	-0.262736	-0.225709	-10.4281	3UTR
hsa-miR-1307-3p	NM_001287010	GLIPR2	1781	1809	1	-26.9	1	0.00320263	0.412	0.452034	-0.111612	-4.99396	3UTR
hsa-miR-1307-3p	NM_001287012	GLIPR2	1677	1705	1	-26.9	1	0.00320263	0.412	0.452034	-0.111612	-4.99396	3UTR
hsa-miR-1307-3p	XM_017014167	GNE	4402	4423	1	-24.3	1	0.0029121	0.559	0	0	-9.06247	3UTR
hsa-miR-1307-3p	XM_017014199	SEMA4D	3400	3418	1	-23.5	1	0.00111783	0.368	0	0	-15.7748	3UTR
hsa-miR-1307-3p	NM_033014	OGN	1630	1651	1	-19.9	1	0.00797205	0.75	0.222157	0.167398	-4.957	3UTR
hsa-miR-1307-3p	NM_001197296	ECM2	2235	2286	1	-24.4	1	0.000273221	0.426	0.236874	0.971557	-8.96875	3UTR
hsa-miR-1307-3p	NM_001286971	CENPP	569	598	1	-25.2	1	0.000135419	0.632	0.337993	0.253598	-8.14541	3UTR
hsa-miR-1307-3p	NM_014930	ZNF510	5926	5944	1	-22.2	1	0.000531141	0.397	-0.286317	0.11946	-8.0129	3UTR
hsa-miR-1307-3p	NM_001314059	ZNF510	6315	6333	1	-22.2	1	0.000531141	0.397	-0.26478	0.0501269	-8.0129	3UTR
hsa-miR-1307-3p	NM_001201575	CTSV	3166	3188	1	-31.8	1	5.57e-06	0.485	0.9746	0.762452	-4.957	3UTR
hsa-miR-1307-3p	NM_001333	CTSV	3369	3391	1	-31.8	1	5.57e-06	0.485	6.05967	2.57969	-4.957	3UTR
hsa-miR-1307-3p	NM_033375	MYO1C	3441	3486	1	-27.2	1	0.000199715	0.632	4.14877	4.15263	-3.79332	3UTR
hsa-miR-1307-3p	NM_015113	ZZEF1	11031	11052	1	-25.7	1	2.15e-08	0.221	3.21488	3.17726	-7.16335	3UTR
hsa-miR-1307-3p	NM_001002759	SFR1	936	965	1	-20.8	1	0.000531765	0.456	0.186934	-0.0580253	-10.836	3UTR
hsa-miR-1307-3p	NM_001243783	BBIP1	1654	1680	1	-25.5	1	1.74e-05	0.647	2.04763	2.08292	-6.28309	3UTR
hsa-miR-1307-3p	NM_001195307	BBIP1	1672	1698	1	-25.5	1	1.74e-05	0.647	2.96226	2.85389	-6.28309	3UTR
hsa-miR-1307-3p	NM_001195305	BBIP1	1747	1773	1	-25.5	1	1.74e-05	0.647	5.43772	4.57078	-6.28309	3UTR
hsa-miR-1307-3p	NM_001242699	ENO4	1993	2021	1	-21.7	1	2.59e-06	0.471	-0.901372	-0.411217	-3.93757	3UTR
hsa-miR-1307-3p	NM_206861	TACC2	3684	3707	1	-23.5	1	0.000181942	0.5	1.19512	2.79816	-10.1962	3UTR
hsa-miR-1307-3p	NM_017580	ZRANB1	3344	3388	1	-23.8	1	0.00131214	0.5	0.0137462	0.217487	-3.79332	3UTR
hsa-miR-1307-3p	NM_053280	ODF3	1106	1127	1	-22.7	1	0.000149328	0.338	-0.553135	-0.462861	-5.08246	3UTR
hsa-miR-1307-3p	NM_001324403	PI15	4466	4500	1	-20.4	1	0.000173333	0.662	0.488692	0.0372566	-9.54656	3UTR
hsa-miR-1307-3p	NM_015886	PI15	4438	4472	1	-20.4	1	0.000173333	0.662	0.488692	0.0372566	-9.54656	3UTR
hsa-miR-1307-3p	NM_004133	HNF4G	2224	2241	1	-19.8	1	0.00189093	0.529	-0.443394	-0.270347	-6.07246	3UTR
hsa-miR-1307-3p	XM_017013622	PKIA	1764	1816	1	-20	1	0.00322492	0.544	0	0	-12.6809	3UTR
hsa-miR-1307-3p	NM_152228	TAS1R3	3215	3239	1	-27.9	1	0.00195337	0.353	0.12115	-0.0533088	-6.51454	3UTR
hsa-miR-1307-3p	NM_152228	TAS1R3	3022	3042	1	-27.4	1	2.89e-06	0.324	-2.67529	-0.65946	-6.37189	3UTR
hsa-miR-1307-3p	NM_001170689	MIB2	2829	2881	1	-32.6	1	6.1e-05	0.294	3.70969	1.42955	-4.65016	3UTR
hsa-miR-1307-3p	NM_001110781	SLC35E2B	1936	1954	1	-26.2	1	0.000951596	0.441	-0.397002	-0.409268	-5.70655	3UTR
hsa-miR-1307-3p	NM_001290264	SLC35E2B	2354	2372	1	-26.2	1	0.000951596	0.441	-0.0501856	0.112543	-5.70655	3UTR
hsa-miR-1307-3p	XM_024450585	PER3	5901	5937	1	-30.4	1	3.42e-05	0.397	0	0	-6.3934	3UTR
hsa-miR-1307-3p	NM_001316973	LZIC	3464	3495	1	-22.7	1	0.000243677	0.412	0.75384	0.362402	-3.79332	3UTR
hsa-miR-1307-3p	NM_001316973	LZIC	4078	4101	1	-21.8	1	7.4e-06	0.559	0.304907	2.12458	-5.49511	3UTR
hsa-miR-1307-3p	NM_032368	LZIC	3564	3595	1	-22.7	1	0.000243677	0.412	-0.0286039	0.269256	-3.79332	3UTR
hsa-miR-1307-3p	NM_022787	NMNAT1	2837	2863	1	-22.8	1	0.00691224	0.662	0.040895	0.126057	-9.54656	3UTR
hsa-miR-1307-3p	NM_004565	PEX14	1703	1731	1	-24.6	1	5.75e-05	0.412	-0.204124	-0.247444	-5.49511	3UTR
hsa-miR-1307-3p	NM_013319	UBIAD1	1787	1806	1	-24.8	1	0.000270005	0.485	-0.0597401	-0.226958	-11.8602	3UTR
hsa-miR-1307-3p	NM_001135610	PRDM2	990	1009	1	-29.4	1	1.87e-05	0.368	0.990264	0.117252	-9.86134	3UTR
hsa-miR-1307-3p	NM_001354781	CASP3	1832	1881	1	-26.5	1	0.000149118	0.529	2.21278	3.50807	-6.9696	3UTR
hsa-miR-1307-3p	NM_032991	CASP3	1953	2002	1	-26.5	1	0.000149118	0.529	2.21278	3.08979	-6.9696	3UTR
hsa-miR-1307-3p	NM_001354782	CASP3	1999	2048	1	-26.5	1	0.000149118	0.529	1.96506	2.07614	-6.9696	3UTR
hsa-miR-1307-3p	NM_004346	CASP3	2120	2169	1	-26.5	1	0.000149118	0.529	1.96506	2.07614	-6.9696	3UTR
hsa-miR-1307-3p	XM_024454240	SNX25	4338	4364	1	-23.9	1	0.000103696	0.456	0	0	-5.08246	3UTR
hsa-miR-1307-3p	NM_024830	LPCAT1	2761	2789	1	-30.7	1	0.0013816	0.382	2.3618	2.664	-3.93757	3UTR
hsa-miR-1307-3p	NM_005885	2020-03-06	4622	4669	1	-22.6	1	0.000129243	0.515	0.567275	0.352849	-5.08246	3UTR
hsa-miR-1307-3p	NM_001270660	2020-03-06	4478	4525	1	-22.6	1	0.000129243	0.515	0.567275	0.352849	-5.08246	3UTR
hsa-miR-1307-3p	NM_001270661	2020-03-06	4307	4354	1	-22.6	1	0.000129243	0.515	0.567275	0.352849	-5.08246	3UTR
hsa-miR-1307-3p	NM_001288716	CTNND2	4481	4507	1	-23.9	1	0.000128381	0.632	0.266157	0.611355	-8.25873	3UTR
hsa-miR-1307-3p	NM_004932	CDH6	7521	7545	1	-28.2	1	1.09e-05	0.544	2.22153	1.43736	-8.45248	3UTR
hsa-miR-1307-3p	NM_001204315	PRLR	1337	1355	1	-18.1	1	7.14e-06	0.485	0.579695	0.811024	-9.83106	3UTR
hsa-miR-1307-3p	NM_002185	IL7R	2365	2382	1	-23.5	1	0.00737474	0.529	0.453647	0.0996342	-12.428	3UTR
hsa-miR-1307-3p	XM_005248299	IL7R	2229	2246	1	-23.5	1	0.00737474	0.529	0	0	-12.428	3UTR
hsa-miR-1307-3p	NM_001190469	GDNF	1034	1066	1	-23.5	1	0.000196408	0.471	-0.145314	-0.0932843	-4.957	3UTR
hsa-miR-1307-3p	NM_000587	C7	3740	3764	1	-21.9	1	5.87e-05	0.5	-0.281684	0.138903	-9.06247	3UTR
hsa-miR-1307-3p	NM_001242400	GHR	4004	4026	1	-22.5	1	0.00817299	0.5	0.0249745	0.148011	-12.5956	3UTR
hsa-miR-1307-3p	NM_001242399	GHR	3719	3741	1	-22.5	1	0.00817299	0.5	0.0249745	0.148011	-12.5956	3UTR
hsa-miR-1307-3p	NM_001242402	GHR	3681	3703	1	-22.5	1	0.00817299	0.5	0.0249745	0.148011	-12.5956	3UTR
hsa-miR-1307-3p	NM_001242403	GHR	3889	3911	1	-22.5	1	0.00817299	0.5	0.0249745	0.148011	-12.5956	3UTR
hsa-miR-1307-3p	NM_001242404	GHR	3714	3736	1	-22.5	1	0.00817299	0.5	0.0249745	0.148011	-12.5956	3UTR
hsa-miR-1307-3p	NM_001242405	GHR	3609	3631	1	-22.5	1	0.00817299	0.5	0.0249745	0.148011	-12.5956	3UTR
hsa-miR-1307-3p	NM_001242462	GHR	3502	3524	1	-22.5	1	0.00817299	0.5	0.0249745	0.148011	-12.5956	3UTR
hsa-miR-1307-3p	NM_001242460	GHR	3506	3528	1	-22.5	1	0.00817299	0.5	0.0249745	0.148011	-12.5956	3UTR
hsa-miR-1307-3p	NM_001244724	RAD23B	3005	3022	1	-21.1	1	1.88e-06	0.456	0.171635	0.139357	-10.7891	3UTR
hsa-miR-1307-3p	NM_001037293	PALM2	7150	7172	1	-26.4	1	0.0161691	0.574	0.316241	0.266131	-5.08246	3UTR
hsa-miR-1307-3p	NM_053016	PALM2	7364	7386	1	-26.4	1	0.0161691	0.574	0.358588	0.315889	-5.08246	3UTR
hsa-miR-1307-3p	NM_001012993	C9orf152	2462	2483	1	-21	1	0.116672	0.515	-0.933815	-1.50662	-12.7489	3UTR
hsa-miR-1307-3p	NM_004697	PRPF4	2484	2515	1	-32	1	0.000363464	0.5	0.202504	-0.127977	-7.10297	3UTR
hsa-miR-1307-3p	NM_001244926	PRPF4	2481	2512	1	-32	1	0.000363464	0.5	0.202504	-0.127977	-7.10297	3UTR
hsa-miR-1307-3p	NM_145241	WDR31	4110	4130	1	-23.7	1	0.000140575	0.456	4.30168	3.19341	-10.603	3UTR
hsa-miR-1307-3p	NM_001012361	WDR31	4113	4133	1	-23.7	1	0.000140575	0.456	3.21375	3.13758	-10.603	3UTR
hsa-miR-1307-3p	NM_012210	TRIM32	3553	3578	1	-24.4	1	4.65e-05	0.574	0.662794	-0.0752726	-8.93173	3UTR
hsa-miR-1307-3p	NM_012210	TRIM32	3227	3242	1	-22.2	1	0.00849638	0.603	-0.0210155	0.297636	-10.282	3UTR
hsa-miR-1307-3p	NM_001099679	TRIM32	3550	3575	1	-24.4	1	4.65e-05	0.574	0.619733	-0.107999	-8.93173	3UTR
hsa-miR-1307-3p	NM_001190945	TRAF1	3493	3519	1	-26.2	1	0.000695496	0.456	1.44557	1.6036	-9.15487	3UTR
hsa-miR-1307-3p	NM_005658	TRAF1	3640	3666	1	-26.2	1	0.000695496	0.456	0.776357	1.13967	-9.15487	3UTR
hsa-miR-1307-3p	NM_005658	TRAF1	3080	3108	1	-24	1	0.000187646	0.426	3.22118	3.08906	-9.07604	3UTR
hsa-miR-1307-3p	NM_005658	TRAF1	2058	2080	1	-23.4	1	0.000122203	0.338	0.10014	-0.0422278	-7.31497	3UTR
hsa-miR-1307-3p	NM_001190947	TRAF1	2345	2373	1	-24	1	0.000187646	0.426	-0.00300313	-0.20175	-9.07604	3UTR
hsa-miR-1307-3p	NM_020924	ZBTB26	1789	1829	1	-20.8	1	0.000581454	0.647	0.381441	0.514203	-4.02637	3UTR
hsa-miR-1307-3p	NM_001304364	ZBTB26	1876	1916	1	-20.8	1	0.000581454	0.647	3.6085	2.87767	-4.02637	3UTR
hsa-miR-1307-3p	NM_001278138	ENG	2381	2406	1	-24.5	1	0.0315312	0.471	0.229697	0.642358	-7.0874	3UTR
hsa-miR-1307-3p	NM_024707	GEMIN7	1210	1230	1	-26.3	1	4.19e-06	0.515	-0.294182	-0.398186	-6.6181	3UTR
hsa-miR-1307-3p	NM_001007269	GEMIN7	1087	1107	1	-26.3	1	4.19e-06	0.515	-0.294182	-0.398186	-6.6181	3UTR
hsa-miR-1307-3p	NM_004597	SNRPD2	656	679	1	-24.2	1	0.0030012	0.588	-0.0168523	0.175725	-4.65016	3UTR
hsa-miR-1307-3p	NM_177542	SNRPD2	601	643	1	-23.9	1	0.0030012	0.588	-0.059333	0.535936	-4.65016	3UTR
hsa-miR-1307-3p	NM_022142	ELSPBP1	851	901	1	-25.9	1	0.000570927	0.559	0.0692167	0.416127	-6.19385	3UTR
hsa-miR-1307-3p	NM_001184902	CARD8	1754	1776	1	-22	1	1.96e-05	0.441	-0.188137	0.291075	-6.13885	3UTR
hsa-miR-1307-3p	NM_004228	CYTH2	3541	3562	1	-25.8	1	0.000126654	0.456	0.151972	-0.122985	-4.88321	3UTR
hsa-miR-1307-3p	NM_001243876	SPHK2	1998	2019	1	-25.9	1	0.000947481	0.456	-0.207113	-0.680934	-6.19951	3UTR
hsa-miR-1307-3p	NM_003121	SPIB	3357	3378	1	-23.1	1	2.55e-05	0.382	0.0833858	-0.249546	-10.9759	3UTR
hsa-miR-1307-3p	NM_001243999	SPIB	3353	3374	1	-23.1	1	2.55e-05	0.382	0.0833858	-0.249546	-10.9759	3UTR
hsa-miR-1307-3p	NM_001243998	SPIB	3142	3163	1	-23.1	1	2.55e-05	0.382	0.0833858	-0.249546	-10.9759	3UTR
hsa-miR-1307-3p	NM_001004325	KRTAP5-2	909	929	1	-23.4	1	0.000897657	0.456	-0.565904	-0.197405	-8.85129	3UTR
hsa-miR-1307-3p	XM_011520276	MRPL23	1184	1204	1	-24.3	1	1.16e-06	0.309	0	0	-7.68253	3UTR
hsa-miR-1307-3p	NM_058166	TRIM6	1990	2024	1	-22.5	1	0.00517545	0.515	-0.519051	-0.00633714	-8.41764	3UTR
hsa-miR-1307-3p	NM_001003818	TRIM6	2189	2223	1	-22.5	1	0.00517545	0.515	-0.101541	-0.155786	-8.41764	3UTR
hsa-miR-1307-3p	NM_001198644	TRIM6	1699	1733	1	-22.5	1	0.00517545	0.515	-0.101541	-0.155786	-8.41764	3UTR
hsa-miR-1307-3p	NM_001198645	TRIM6	1603	1637	1	-22.5	1	0.00517545	0.515	-0.101541	-0.155786	-8.41764	3UTR
hsa-miR-1307-3p	XM_011520427	TRIM5	1132	1153	1	-26.6	1	0.000220819	0.515	0	0	-9.6003	3UTR
hsa-miR-1307-3p	NM_001354854	ZNF215	1394	1412	1	-19.2	1	0.00516888	0.471	-0.501616	0.0303005	-10.62	3UTR
hsa-miR-1307-3p	XM_017018287	RIC3	6704	6720	1	-24.1	1	7.79e-05	0.471	0	0	-4.02637	3UTR
hsa-miR-1307-3p	XM_017018156	STK33	1803	1821	1	-20.7	1	3.73e-05	0.412	0	0	-8.10863	3UTR
hsa-miR-1307-3p	NM_001190702	MTRNR2L8	1146	1179	1	-24.7	1	0.0018217	0.471	2.68194	2.39259	-5.08246	3UTR
hsa-miR-1307-3p	NM_001100163	MRVI1	5363	5387	1	-26.7	1	8.17e-06	0.544	1.58304	2.01301	-8.59673	3UTR
hsa-miR-1307-3p	NM_001100167	MRVI1	5080	5104	1	-26.7	1	8.17e-06	0.544	0.838664	2.27487	-8.59673	3UTR
hsa-miR-1307-3p	NM_032867	MICALCL	5755	5774	1	-20.8	1	0.000812486	0.324	1.82468	0.856064	-10.4539	3UTR
hsa-miR-1307-3p	NM_001177314	RRAS2	1276	1344	1	-18.4	1	0.00224908	0.676	2.5723	2.40973	-4.90607	3UTR
hsa-miR-1307-3p	NM_052845	MMAB	1941	1962	1	-25.2	1	5.55e-05	0.382	-0.184276	-0.390481	-6.9638	3UTR
hsa-miR-1307-3p	XM_017019314	MVK	2042	2064	1	-23.5	1	0.000222646	0.353	0	0	-7.39609	3UTR
hsa-miR-1307-3p	NM_014055	IFT81	2792	2814	1	-21.1	1	0.000928565	0.632	1.14976	0.882587	-8.85129	3UTR
hsa-miR-1307-3p	NM_001143779	IFT81	2374	2396	1	-21.1	1	0.000928565	0.632	1.14976	0.882587	-8.85129	3UTR
hsa-miR-1307-3p	NM_001286531	RAD9B	1372	1389	1	-21.5	1	5.78e-06	0.471	-0.0645394	0.210192	-13.1493	3UTR
hsa-miR-1307-3p	NM_080717	TBX5	3436	3480	1	-22.8	1	0.0285388	0.559	0	0	-7.72676	3UTR
hsa-miR-1307-3p	NM_001171993	HPD	1720	1741	1	-23.7	1	0.0329531	0.324	-0.0678617	0.0250049	-10.282	3UTR
hsa-miR-1307-3p	NM_001024808	BCL7A	2030	2068	1	-26.5	1	0.000317033	0.441	0	0	-5.08246	3UTR
hsa-miR-1307-3p	NM_032656	DHX37	4212	4231	1	-26.1	1	1.58e-05	0.324	3.26263	2.24324	-4.65016	3UTR
hsa-miR-1307-3p	NM_001321248	VOPP1	806	821	1	-25.4	1	1.58e-05	0.338	-0.321996	-0.505869	-7.62914	3UTR
hsa-miR-1307-3p	NM_001284282	VOPP1	928	943	1	-25.4	1	1.58e-05	0.338	-0.468561	-0.337985	-7.62914	3UTR
hsa-miR-1307-3p	NM_001284283	VOPP1	862	877	1	-25.4	1	1.58e-05	0.338	0.290915	-0.133126	-7.62914	3UTR
hsa-miR-1307-3p	NM_001284284	VOPP1	1023	1038	1	-25.4	1	1.58e-05	0.338	-0.0555139	-0.325993	-7.62914	3UTR
hsa-miR-1307-3p	NM_182633	ZNF713	4457	4482	1	-23.3	1	7.88e-05	0.412	0	0	-3.79332	3UTR
hsa-miR-1307-3p	NM_001170905	ZNF736	4571	4608	1	-22.4	1	0.000833251	0.485	0.210076	-0.0253025	-4.79441	3UTR
hsa-miR-1307-3p	XM_017012678	CALN1	3548	3572	1	-24.9	1	0.00345255	0.471	0	0	-3.79332	3UTR
hsa-miR-1307-3p	NM_031468	CALN1	3436	3460	1	-24.9	1	0.00345255	0.471	0.251888	0.0342571	-3.79332	3UTR
hsa-miR-1307-3p	NM_001197244	BCL7B	650	672	1	-28.6	1	3.17e-05	0.397	0.66174	0.383374	-4.65016	3UTR
hsa-miR-1307-3p	NM_001301061	BCL7B	943	965	1	-28.6	1	3.17e-05	0.397	1.32386	1.33759	-4.65016	3UTR
hsa-miR-1307-3p	XM_006716183	GTF2IRD1	3343	3362	1	-27.7	1	8.79e-06	0.382	0	0	-10.8357	3UTR
hsa-miR-1307-3p	NM_005918	MDH2	1826	1857	1	-27	1	3.58e-05	0.412	-0.165417	-0.375582	-6.51454	3UTR
hsa-miR-1307-3p	NM_001282403	MDH2	1700	1731	1	-27	1	3.58e-05	0.412	-0.165417	-0.375582	-6.51454	3UTR
hsa-miR-1307-3p	NM_001282404	MDH2	1657	1688	1	-27	1	3.58e-05	0.412	-0.165417	-0.375582	-6.51454	3UTR
hsa-miR-1307-3p	NM_152748	KIAA1324L	3166	3184	1	-22.9	1	0.000103192	0.632	1.24149	0.634202	-10.7891	3UTR
hsa-miR-1307-3p	NM_152748	KIAA1324L	2976	2997	1	-21.4	1	0.000274701	0.515	0.905348	0.787141	-8.77217	3UTR
hsa-miR-1307-3p	NM_001039706	CFAP69	3611	3635	1	-27.4	1	0.000427249	0.441	0.487496	0.129075	-6.81899	3UTR
hsa-miR-1307-3p	NM_001160138	CFAP69	3557	3581	1	-27.4	1	0.000427249	0.441	0.487496	0.129075	-6.81899	3UTR
hsa-miR-1307-3p	XM_017011659	AKAP9	7249	7277	1	-23.2	1	0.000221553	0.412	0	0	-4.65016	3UTR
hsa-miR-1307-3p	NM_194456	KRIT1	3317	3338	1	-24	1	1.31e-05	0.5	4.72676	4.54394	-7.21971	3UTR
hsa-miR-1307-3p	NM_001350684	KRIT1	3227	3248	1	-24	1	1.31e-05	0.5	6.44662	5.73032	-7.21971	3UTR
hsa-miR-1307-3p	NM_001013406	KRIT1	2972	2993	1	-24	1	1.31e-05	0.5	6.49846	5.02041	-7.21971	3UTR
hsa-miR-1307-3p	NM_194454	KRIT1	3264	3285	1	-24	1	1.31e-05	0.5	4.69968	5.3745	-7.21971	3UTR
hsa-miR-1307-3p	NM_194455	KRIT1	3552	3573	1	-24	1	1.31e-05	0.5	5.45196	4.83602	-7.21971	3UTR
hsa-miR-1307-3p	NM_004912	KRIT1	3627	3648	1	-24	1	1.31e-05	0.5	4.68516	4.34882	-7.21971	3UTR
hsa-miR-1307-3p	NM_032120	RBM48	3036	3056	1	-21.2	1	0.00201232	0.544	0.253601	0.108481	-7.46919	3UTR
hsa-miR-1307-3p	NM_001166160	PPP1R9A	4513	4534	1	-24.2	1	0.00037513	0.544	0.0811889	0.113248	-8.13154	3UTR
hsa-miR-1307-3p	NM_017650	PPP1R9A	3685	3706	1	-24.2	1	0.00037513	0.544	0.194339	0.643637	-8.13154	3UTR
hsa-miR-1307-3p	XM_017012405	PPP1R9A	3809	3830	1	-24.2	1	0.00037513	0.544	0	0	-8.13154	3UTR
hsa-miR-1307-3p	NM_001166162	PPP1R9A	4084	4105	1	-24.2	1	0.00037513	0.544	0.194339	0.643637	-8.13154	3UTR
hsa-miR-1307-3p	NM_001166161	PPP1R9A	4213	4234	1	-24.2	1	0.00037513	0.544	0.194339	0.643637	-8.13154	3UTR
hsa-miR-1307-3p	NM_014023	WDR37	3220	3239	1	-24.1	1	0.00201763	0.5	-0.163923	-0.130248	-8.70704	3UTR
hsa-miR-1307-3p	NM_001282645	PRKCQ	2476	2508	1	-22.4	1	2.11e-05	0.559	5.27213	5.38461	-4.957	3UTR
hsa-miR-1307-3p	NM_001242413	PRKCQ	2348	2380	1	-22.4	1	2.11e-05	0.559	4.86089	5.10799	-4.957	3UTR
hsa-miR-1307-3p	NM_006257	PRKCQ	2537	2569	1	-22.4	1	2.11e-05	0.559	4.94575	5.177	-4.957	3UTR
hsa-miR-1307-3p	NM_001018039	SFMBT2	3145	3166	1	-24.2	1	0.0018365	0.559	-0.12451	-0.399541	-4.67302	3UTR
hsa-miR-1307-3p	NM_032817	ITIH5	4766	4791	1	-22.8	1	0.000571457	0.471	2.26115	1.43047	-6.9696	3UTR
hsa-miR-1307-3p	NM_012311	KIN	3292	3314	1	-24.4	1	0.000484683	0.574	0.213703	0.0671008	-5.72941	3UTR
hsa-miR-1307-3p	NM_012311	KIN	5436	5456	1	-23.7	1	5.68e-05	0.426	4.31873	3.47372	-10.603	3UTR
hsa-miR-1307-3p	NM_001282703	FAM107B	2410	2454	1	-19.4	1	0.0081056	0.603	0.425802	0.380953	-7.78178	3UTR
hsa-miR-1307-3p	NM_001282701	FAM107B	2477	2521	1	-19.4	1	0.0081056	0.603	0.483672	0.561797	-7.78178	3UTR
hsa-miR-1307-3p	NM_001278205	HSPA14	732	753	1	-23.9	1	0.000119898	0.426	1.53821	2.40031	-10.1424	3UTR
hsa-miR-1307-3p	NM_004808	NMT2	2949	2983	1	-24.3	1	0.000157724	0.515	0.264008	0.817694	-14.9547	3UTR
hsa-miR-1307-3p	NM_001081	CUBN	10996	11032	1	-25.5	1	0.019928	0.574	4.47433	2.95739	-4.957	3UTR
hsa-miR-1307-3p	NM_032812	PLXDC2	9415	9436	1	-27.3	1	0.000354585	0.529	-0.298926	0.309978	-8.16444	3UTR
hsa-miR-1307-3p	NM_001282736	PLXDC2	9268	9289	1	-27.3	1	0.000354585	0.529	-0.298926	0.309978	-8.16444	3UTR
hsa-miR-1307-3p	NM_001330068	NRP1	3907	3936	1	-22.9	1	0.00226635	0.5	3.67219	3.56708	-7.10297	3UTR
hsa-miR-1307-3p	NM_003873	NRP1	3958	3987	1	-22.9	1	0.00226635	0.5	3.88564	3.74172	-7.10297	3UTR
hsa-miR-1307-3p	NM_001098205	HNRNPF	2494	2513	1	-23.4	1	7.38e-05	0.515	0.742082	0.48896	-10.9396	3UTR
hsa-miR-1307-3p	NM_001098206	HNRNPF	2471	2490	1	-23.4	1	7.38e-05	0.515	0.171891	0.256388	-10.9396	3UTR
hsa-miR-1307-3p	NM_001098207	HNRNPF	2498	2517	1	-23.4	1	7.38e-05	0.515	0.28593	0.108749	-10.9396	3UTR
hsa-miR-1307-3p	NM_001144941	VMO1	572	591	1	-26.2	1	8.69e-07	0.294	0	0	-6.51454	3UTR
hsa-miR-1307-3p	NM_001144940	VMO1	404	447	1	-26.5	1	3.85e-06	0.353	3.30456	1.57367	-8.14541	3UTR
hsa-miR-1307-3p	NM_001144940	VMO1	668	687	1	-26.2	1	8.69e-07	0.294	0	0	-6.51454	3UTR
hsa-miR-1307-3p	NM_001144939	VMO1	460	503	1	-26.5	1	3.35e-06	0.353	3.30456	1.46563	-8.14541	3UTR
hsa-miR-1307-3p	NM_001144939	VMO1	724	743	1	-26.2	1	8.69e-07	0.294	0	0	-6.51454	3UTR
hsa-miR-1307-3p	NM_001145536	C17orf107	1354	1393	1	-28.7	1	1.28e-07	0.265	2.23981	2.84405	-5.08276	3UTR
hsa-miR-1307-3p	NM_004505	USP6	6712	6732	1	-27.1	1	6.76e-06	0.412	1.94326	0.768365	-5.38561	3UTR
hsa-miR-1307-3p	NM_001271842	SCIMP	691	716	1	-24	1	0.000101979	0.412	0.0199008	-0.137135	-3.79332	3UTR
hsa-miR-1307-3p	NM_207103	SCIMP	712	737	1	-24	1	0.000101979	0.412	0.216479	-0.174417	-3.79332	3UTR
hsa-miR-1307-3p	NM_207103	SCIMP	2118	2139	1	-21.5	1	1.4e-05	0.412	0.374687	0.789074	-7.21646	3UTR
hsa-miR-1307-3p	NM_174909	TMEM167A	2107	2122	1	-19.8	1	0.0714043	0.588	-0.283788	0.160962	-10.8357	3UTR
hsa-miR-1307-3p	NM_001185011	NCAPH2	2914	2937	1	-23.9	1	0.000239581	0.324	0	0	-8.45248	3UTR
hsa-miR-1307-3p	NM_152299	NCAPH2	2911	2934	1	-23.9	1	0.000239581	0.324	0	0	-8.45248	3UTR
hsa-miR-1307-3p	NM_001178136	PUDP	1358	1380	1	-25	1	0.0159847	0.603	0	0	-9.54656	3UTR
hsa-miR-1307-3p	NM_012080	PUDP	1487	1509	1	-25	1	0.0159847	0.603	0	0	-9.54656	3UTR
hsa-miR-1307-3p	NM_001135565	PUDP	1556	1578	1	-25	1	0.0159847	0.603	0	0	-9.54656	3UTR
hsa-miR-1307-3p	NM_001139468	TBL1X	3328	3347	1	-23.9	1	2.26e-06	0.397	0	0	-6.54929	3UTR
hsa-miR-1307-3p	NM_001139467	TBL1X	3193	3212	1	-23.9	1	2.26e-06	0.397	0	0	-6.54929	3UTR
hsa-miR-1307-3p	NM_001320664	SHROOM2	2454	2476	1	-25.7	1	1.84e-05	0.353	0	0	-4.99396	3UTR
hsa-miR-1307-3p	XM_017029493	SHROOM2	2786	2808	1	-25.7	1	1.84e-05	0.353	0	0	-4.99396	3UTR
hsa-miR-1307-3p	NM_014563	TRAPPC2	830	853	1	-22.1	1	2.25e-05	0.456	0	0	-7.10805	3UTR
hsa-miR-1307-3p	NM_014563	TRAPPC2	1776	1795	1	-20.7	1	0.000485783	0.515	0	0	-11.0522	3UTR
hsa-miR-1307-3p	NM_001128835	TRAPPC2	966	989	1	-22.1	1	2.25e-05	0.456	0	0	-7.10805	3UTR
hsa-miR-1307-3p	NM_001128835	TRAPPC2	1912	1931	1	-20.7	1	0.000485783	0.515	0	0	-11.0522	3UTR
hsa-miR-1307-3p	NM_001011658	TRAPPC2	972	995	1	-22.1	1	2.25e-05	0.456	0	0	-7.10805	3UTR
hsa-miR-1307-3p	NM_001011658	TRAPPC2	1918	1937	1	-20.7	1	0.000485783	0.515	0	0	-11.0522	3UTR
hsa-miR-1307-3p	NM_152581	MOSPD2	3058	3079	1	-22.2	1	0.00307588	0.647	0	0	-5.08246	3UTR
hsa-miR-1307-3p	NM_001201583	ASB11	2677	2709	1	-22.5	1	2.51e-05	0.471	0	0	-4.67302	3UTR
hsa-miR-1307-3p	NM_080873	ASB11	2728	2760	1	-22.5	1	2.51e-05	0.471	0	0	-4.67302	3UTR
hsa-miR-1307-3p	NM_001012428	ASB11	2719	2751	1	-22.5	1	2.51e-05	0.471	0	0	-4.67302	3UTR
hsa-miR-1307-3p	XM_011545567	MAGEB17	2356	2379	1	-22.6	1	5.45e-07	0.397	0	0	-8.10863	3UTR
hsa-miR-1307-3p	NM_001323289	CDKL5	5327	5351	1	-26.6	1	0.00013551	0.382	0	0	-6.2077	3UTR
hsa-miR-1307-3p	NM_001323289	CDKL5	3425	3466	1	-24.8	1	0.0126089	0.632	0	0	-4.99396	3UTR
hsa-miR-1307-3p	XM_017029716	RPS6KA3	4753	4772	1	-22.9	1	0.0188088	0.676	0	0	-8.05823	3UTR
hsa-miR-1307-3p	XM_017029715	RPS6KA3	4656	4675	1	-22.9	1	0.0188088	0.676	0	0	-8.05823	3UTR
hsa-miR-1307-3p	NM_004586	RPS6KA3	4495	4514	1	-22.9	1	0.0188088	0.676	0	0	-8.05823	3UTR
hsa-miR-1307-3p	XM_017029718	RPS6KA3	4461	4480	1	-22.9	1	0.0188088	0.676	0	0	-8.05823	3UTR
hsa-miR-1307-3p	NM_001330259	ACOT9	2785	2805	1	-23.6	1	0.000170421	0.515	0	0	-10.0448	3UTR
hsa-miR-1307-3p	NM_001415	EIF2S3	3040	3056	1	-20.7	1	4.97e-06	0.574	0	0	-6.09222	3UTR
hsa-miR-1307-3p	NM_152787	TAB3	5435	5458	1	-24.4	1	5.31e-05	0.456	0	0	-3.79332	3UTR
hsa-miR-1307-3p	XM_005274483	TAB3	5348	5371	1	-24.4	1	5.31e-05	0.456	0	0	-3.79332	3UTR
hsa-miR-1307-3p	XM_011543892	DDX3X	3005	3058	1	-22	1	0.00161656	0.603	0	0	-3.79332	3UTR
hsa-miR-1307-3p	NM_001193416	DDX3X	3111	3164	1	-22	1	0.00161656	0.603	0	0	-3.79332	3UTR
hsa-miR-1307-3p	NM_001193417	DDX3X	3066	3119	1	-22	1	0.00161656	0.603	0	0	-3.79332	3UTR
hsa-miR-1307-3p	NM_001329201	IAPP	1610	1627	1	-20.9	1	0.0244537	0.662	0.182124	-0.0823277	-10.4034	3UTR
hsa-miR-1307-3p	NM_000415	IAPP	1693	1710	1	-20.9	1	0.0244537	0.662	0.256691	-0.00683048	-10.4034	3UTR
hsa-miR-1307-3p	NM_001178092	BCAT1	9291	9314	1	-23.6	1	0.000137579	0.544	0	0	-8.00792	3UTR
hsa-miR-1307-3p	NM_001178091	BCAT1	9363	9386	1	-23.6	1	0.000137579	0.544	0	0	-8.00792	3UTR
hsa-miR-1307-3p	NM_005504	BCAT1	9474	9497	1	-23.6	1	0.000137579	0.544	0	0	-8.00792	3UTR
hsa-miR-1307-3p	NM_001178094	BCAT1	2128	2147	1	-23	1	0.000214232	0.559	0.0598699	-0.00553238	-3.79332	3UTR
hsa-miR-1307-3p	NM_001164747	RASSF8	1996	2016	1	-19.6	1	0.00078786	0.574	0.760954	0.418658	-7.37138	3UTR
hsa-miR-1307-3p	NM_001164746	RASSF8	2251	2271	1	-19.6	1	0.00078786	0.574	0.901913	0.534949	-7.37138	3UTR
hsa-miR-1307-3p	NM_030653	DDX11	2985	3005	1	-25.8	1	0.000347686	0.353	-0.451503	-0.144195	-9.54656	3UTR
hsa-miR-1307-3p	NM_004399	DDX11	2835	2855	1	-25.8	1	0.000347686	0.353	-0.451503	-0.144195	-9.54656	3UTR
hsa-miR-1307-3p	NM_001257145	DDX11	2790	2810	1	-25.8	1	0.000347686	0.353	-0.451503	-0.144195	-9.54656	3UTR
hsa-miR-1307-3p	NM_001135864	ETFBKMT	1784	1800	1	-21	1	0.00978748	0.529	-0.0487645	0.0690476	-12.5956	3UTR
hsa-miR-1307-3p	XM_011537946	PRICKLE1	3286	3307	1	-21.5	1	4.58e-05	0.574	0	0	-4.79441	3UTR
hsa-miR-1307-3p	NM_001240	CCNT1	5679	5702	1	-22	1	0.00101565	0.647	1.60639	1.7028	-7.28438	3UTR
hsa-miR-1307-3p	NM_001206917	CACNB3	2093	2127	1	-25.1	1	3.3e-07	0.382	0.179732	0.221779	-5.9393	3UTR
hsa-miR-1307-3p	NM_001206916	CACNB3	2120	2160	1	-25.1	1	3.3e-07	0.382	1.01435	0.176255	-5.9393	3UTR
hsa-miR-1307-3p	NM_170706	NMNAT2	4067	4086	1	-22.3	1	0.0316992	0.515	2.23029	1.50777	-12.428	3UTR
hsa-miR-1307-3p	NM_002597	PDC	909	956	1	-24.2	1	0.0081879	0.691	2.70776	3.87921	-6.72377	3UTR
hsa-miR-1307-3p	NM_001167738	NAV1	5652	5671	1	-24.7	1	0.000663243	0.515	0.0768746	0.282568	-11.3719	3UTR
hsa-miR-1307-3p	NM_004767	GPR37L1	4063	4084	1	-23.7	1	4.17e-06	0.412	0.497645	0.0770717	-8.13154	3UTR
hsa-miR-1307-3p	NM_001199797	PTPN7	2381	2401	1	-26.8	1	0.0154603	0.441	2.32846	2.83485	-11.0902	3UTR
hsa-miR-1307-3p	NM_001167858	PPP1R12B	1346	1394	1	-25.2	1	0.00201563	0.485	3.86815	2.5411	-3.93757	3UTR
hsa-miR-1307-3p	NM_001204171	MDM4	7237	7262	1	-25.1	1	0.000110355	0.426	-0.104153	-0.127681	-9.18387	3UTR
hsa-miR-1307-3p	NM_001278516	MDM4	7319	7344	1	-25.1	1	0.000110355	0.426	-0.104153	-0.127681	-9.18387	3UTR
hsa-miR-1307-3p	NM_001278518	MDM4	6908	6933	1	-25.1	1	0.000110355	0.426	-0.104153	-0.127681	-9.18387	3UTR
hsa-miR-1307-3p	NM_001278519	MDM4	6718	6743	1	-25.1	1	0.000110355	0.426	-0.104153	-0.127681	-9.18387	3UTR
hsa-miR-1307-3p	NM_001278517	MDM4	7093	7118	1	-25.1	1	0.000110355	0.426	-0.104153	-0.127681	-9.18387	3UTR
hsa-miR-1307-3p	NM_001204172	MDM4	6409	6434	1	-25.1	1	0.000110355	0.426	-0.104153	-0.127681	-9.18387	3UTR
hsa-miR-1307-3p	NM_018724	IL20	1025	1045	1	-19.8	1	0.00205163	0.662	-0.416353	0.124275	-8.96875	3UTR
hsa-miR-1307-3p	NM_001083924	C1orf116	2232	2252	1	-24.7	1	0.000114579	0.5	-0.103488	-0.13606	-5.9393	3UTR
hsa-miR-1307-3p	NM_001083924	C1orf116	3668	3703	1	-23.7	1	0.027734	0.5	1.05239	1.75356	-6.9696	3UTR
hsa-miR-1307-3p	NM_023938	C1orf116	2418	2438	1	-24.7	1	0.000114579	0.5	-0.287858	-0.0623121	-5.9393	3UTR
hsa-miR-1307-3p	NM_001773	CD34	1538	1555	1	-24.6	1	1.77e-05	0.397	0.44632	0.958378	-14.0062	3UTR
hsa-miR-1307-3p	NM_014388	DIEXF	4524	4577	1	-26.9	1	2.12e-05	0.471	-0.286202	0.0462361	-6.82535	3UTR
hsa-miR-1307-3p	NM_015434	INTS7	4435	4462	1	-22.5	1	0.00171708	0.529	0	0	-4.957	3UTR
hsa-miR-1307-3p	NM_001303427	LOC110117498-PIK3R3	1730	1749	1	-23.5	1	5.76e-05	0.485	-0.282892	0.190185	-9.39596	3UTR
hsa-miR-1307-3p	NM_001097611	KNCN	2313	2362	1	-23.1	1	0.00211115	0.441	2.44834	1.91521	-3.79332	3UTR
hsa-miR-1307-3p	XM_017002126	STIL	3411	3435	1	-23.6	1	0.000464485	0.603	0	0	-7.70505	3UTR
hsa-miR-1307-3p	NM_001194986	TRABD2B	2503	2521	1	-25.8	1	7.27e-05	0.441	0.236559	0.0879976	-7.39609	3UTR
hsa-miR-1307-3p	NM_002867	RAB3B	11131	11153	1	-24.3	1	2.55e-05	0.471	-0.0286772	-0.137073	-7.8435	3UTR
hsa-miR-1307-3p	NM_152265	BTF3L4	1251	1274	1	-22.5	1	7.97e-05	0.574	0.02575	0.733202	-7.28438	3UTR
hsa-miR-1307-3p	NM_001243767	BTF3L4	1049	1072	1	-22.5	1	7.97e-05	0.574	0.638482	1.02242	-7.28438	3UTR
hsa-miR-1307-3p	NM_001136497	BTF3L4	1184	1207	1	-22.5	1	7.97e-05	0.574	0.638482	1.02242	-7.28438	3UTR
hsa-miR-1307-3p	NM_001330585	CC2D1B	5004	5076	1	-27.9	1	0.00277775	0.382	1.98264	2.45006	-6.10696	3UTR
hsa-miR-1307-3p	NM_015696	GPX7	1088	1108	1	-19.9	1	0.000327498	0.603	0.404537	0.424422	-11.8602	3UTR
hsa-miR-1307-3p	NM_001198962	ECHDC2	973	994	1	-28.1	1	0.000254022	0.515	3.05042	3.4301	-8.06785	3UTR
hsa-miR-1307-3p	NM_018281	ECHDC2	1024	1045	1	-28.1	1	0.000254022	0.515	3.05042	3.4301	-8.06785	3UTR
hsa-miR-1307-3p	NM_001198961	ECHDC2	1117	1138	1	-28.1	1	0.000254022	0.515	3.23887	3.30692	-8.06785	3UTR
hsa-miR-1307-3p	XM_017000294	PODN	2914	2933	1	-28.3	1	0.0803542	0.368	0	0	-10.4034	3UTR
hsa-miR-1307-3p	NM_001276394	LDLRAD1	1894	1925	1	-23.4	1	0.000800712	0.544	2.01683	2.29814	-4.52877	3UTR
hsa-miR-1307-3p	NM_153035	TCEANC2	940	960	1	-23.3	1	1.75e-05	0.485	1.0707	0.887959	-8.72089	3UTR
hsa-miR-1307-3p	NM_152268	PARS2	1751	1768	1	-22.8	1	0.000259437	0.574	4.07333	4.1117	-8.66051	3UTR
hsa-miR-1307-3p	NM_001145511	NFIA	7698	7734	1	-30.4	1	0.0135871	0.574	1.37376	1.38108	-7.91236	3UTR
hsa-miR-1307-3p	NM_001134673	NFIA	7870	7890	1	-30.4	1	0.0135871	0.574	0.319931	1.87945	-7.91236	3UTR
hsa-miR-1307-3p	NM_005595	NFIA	7778	7798	1	-30.4	1	0.0135871	0.574	0.319931	1.87945	-7.91236	3UTR
hsa-miR-1307-3p	XM_017000385	UBE2U	592	636	1	-20.9	1	0.00295459	0.544	0	0	-8.41764	3UTR
hsa-miR-1307-3p	XM_017000384	UBE2U	623	667	1	-20.9	1	0.00295459	0.544	0	0	-8.41764	3UTR
hsa-miR-1307-3p	NM_001258214	IL12RB2	2710	2728	1	-27.4	1	0.000781407	0.426	0.0885958	0.972088	-8.3038	3UTR
hsa-miR-1307-3p	NM_153320	SLC22A7	2377	2403	1	-27.3	1	0.000169917	0.426	-0.144962	0.177177	-5.33701	3UTR
hsa-miR-1307-3p	NM_006672	SLC22A7	2371	2397	1	-27.3	1	0.000169917	0.426	-0.144962	0.177177	-5.33701	3UTR
hsa-miR-1307-3p	NM_203290	POLR1C	1165	1194	1	-22	1	0.0175062	0.441	0.539275	0.671259	-8.3038	3UTR
hsa-miR-1307-3p	XM_006715134	MRPS18A	1067	1087	1	-22.1	1	0.000219109	0.426	0	0	-4.52877	3UTR
hsa-miR-1307-3p	NM_001287044	VEGFA	1289	1319	1	-24.9	1	3.73e-05	0.412	1.24969	0.76042	-3.79332	3UTR
hsa-miR-1307-3p	NM_153840	ADGRF1	4004	4027	1	-22.3	1	0.000161527	0.574	1.01929	1.12894	-10.9444	3UTR
hsa-miR-1307-3p	XM_011514469	ADGRF1	3660	3683	1	-22.3	1	0.000161527	0.574	0	0	-10.9444	3UTR
hsa-miR-1307-3p	NM_207499	PTCHD4	1838	1858	1	-23.7	1	7.39e-05	0.426	1.27695	0.756311	-10.603	3UTR
hsa-miR-1307-3p	NM_138694	PKHD1	14095	14136	1	-31.4	1	0.000353716	0.544	0.821824	1.36591	-3.93757	3UTR
hsa-miR-1307-3p	NM_018100	EFHC1	3396	3432	1	-24.7	1	1.1e-05	0.485	0.00397345	0.0326937	-4.67302	3UTR
hsa-miR-1307-3p	NM_016513	ICK	3924	3945	1	-24.8	1	0.00181447	0.485	2.68723	2.46903	-11.029	3UTR
hsa-miR-1307-3p	NM_001318752	COL21A1	3506	3528	1	-20.5	1	0.00133304	0.603	4.00687	3.32036	-8.68381	3UTR
hsa-miR-1307-3p	NM_001257273	ZNF451	6205	6235	1	-24.7	1	0.000818212	0.412	0.175069	0.0517946	-5.48126	3UTR
hsa-miR-1307-3p	NM_078485	COL9A1	2207	2237	1	-23.8	1	0.00060673	0.456	4.52086	4.28679	-6.9696	3UTR
hsa-miR-1307-3p	NM_001168408	RIMS1	4647	4672	1	-24.5	1	4.62e-06	0.485	4.20965	4.46773	-8.01983	3UTR
hsa-miR-1307-3p	NM_001168407	RIMS1	5232	5257	1	-24.5	1	4.62e-06	0.485	4.20965	4.46773	-8.01983	3UTR
hsa-miR-1307-3p	NM_001168409	RIMS1	4504	4529	1	-24.5	1	4.62e-06	0.485	3.33149	4.56279	-8.01983	3UTR
hsa-miR-1307-3p	NM_001350464	RIMS1	4948	4973	1	-24.5	1	4.62e-06	0.485	3.33149	4.56279	-8.01983	3UTR
hsa-miR-1307-3p	NM_001350468	RIMS1	4792	4817	1	-24.5	1	4.62e-06	0.485	3.33149	4.56279	-8.01983	3UTR
hsa-miR-1307-3p	NM_001168410	RIMS1	4791	4816	1	-24.5	1	4.62e-06	0.485	4.98505	3.81261	-8.01983	3UTR
hsa-miR-1307-3p	NM_001350474	RIMS1	5082	5107	1	-24.5	1	4.62e-06	0.485	4.98505	3.81261	-8.01983	3UTR
hsa-miR-1307-3p	NM_001168411	RIMS1	2731	2756	1	-24.5	1	4.62e-06	0.485	2.80833	3.18061	-8.01983	3UTR
hsa-miR-1307-3p	NM_001282368	IMPG1	3025	3060	1	-21.4	1	0.00226543	0.647	4.10541	3.11379	-4.02637	3UTR
hsa-miR-1307-3p	NM_001563	IMPG1	3259	3294	1	-21.4	1	0.00226543	0.647	1.40722	1.43404	-4.02637	3UTR
hsa-miR-1307-3p	NM_001159673	SYNCRIP	1668	1688	1	-22.7	1	0.00158228	0.544	0.664551	0.602542	-9.07604	3UTR
hsa-miR-1307-3p	NM_012115	CASP8AP2	6704	6724	1	-21.6	1	0.000404857	0.676	1.40697	1.51188	-11.7877	3UTR
hsa-miR-1307-3p	NM_015491	PNISR	2823	2841	1	-22.7	1	5.03e-05	0.515	3.44665	3.32969	-5.89267	3UTR
hsa-miR-1307-3p	NM_032870	PNISR	2903	2921	1	-22.7	1	5.03e-05	0.515	3.61593	3.41208	-5.89267	3UTR
hsa-miR-1307-3p	NM_001322406	PNISR	3015	3033	1	-22.7	1	5.03e-05	0.515	2.9726	3.43388	-5.89267	3UTR
hsa-miR-1307-3p	XM_011544410	LETM2	1938	1954	1	-19.8	1	0.0045746	0.588	0	0	-13.8986	3UTR
hsa-miR-1307-3p	NM_001303531	C8orf86	1840	1857	1	-22.2	1	3.73e-05	0.441	0.280512	0.340596	-6.19951	3UTR
hsa-miR-1307-3p	NM_207412	C8orf86	2013	2030	1	-22.2	1	3.73e-05	0.441	0.280512	0.340596	-6.19951	3UTR
hsa-miR-1307-3p	XM_011544607	PLEKHA2	3520	3551	1	-22.7	1	9.98e-05	0.456	0	0	-4.65016	3UTR
hsa-miR-1307-3p	XM_017013719	PLEKHA2	3343	3374	1	-22.7	1	9.98e-05	0.456	0	0	-4.65016	3UTR
hsa-miR-1307-3p	NM_194294	IDO2	1769	1798	1	-22	1	0.0290746	0.618	-0.575177	-0.145965	-6.9696	3UTR
hsa-miR-1307-3p	NM_006749	SLC20A2	3408	3439	1	-28.1	1	1.31e-05	0.294	2.36958	2.52017	-5.35086	3UTR
hsa-miR-1307-3p	NM_001257180	SLC20A2	3414	3476	1	-28.6	1	1.31e-05	0.294	2.83258	2.65943	-5.35086	3UTR
hsa-miR-1307-3p	NM_001347884	GVQW3	3520	3544	1	-21.1	1	0.0186292	0.485	0.201359	0.117219	-5.81384	3UTR
hsa-miR-1307-3p	NM_182833	GDPD4	2065	2096	1	-24.6	1	0.000211485	0.426	1.90099	0.454913	-7.95094	3UTR
hsa-miR-1307-3p	NM_001282406	KCTD14	1070	1098	1	-23.4	1	0.0282774	0.559	1.77363	2.18022	-6.82535	3UTR
hsa-miR-1307-3p	NM_023930	KCTD14	959	987	1	-23.4	1	0.0282774	0.559	2.00872	1.04651	-6.82535	3UTR
hsa-miR-1307-3p	NM_005040	PRCP	2266	2288	1	-22.3	1	0.000654894	0.5	2.7864	3.35528	-9.56239	3UTR
hsa-miR-1307-3p	NM_001300995	NOX4	3428	3448	1	-21.3	1	0.0481734	0.706	3.6103	3.76618	-12.0932	3UTR
hsa-miR-1307-3p	NM_001243776	CEP57	2034	2056	1	-20.1	1	0.00994088	0.603	0.619964	0.731918	-10.0708	3UTR
hsa-miR-1307-3p	NM_014679	CEP57	1990	2012	1	-20.1	1	0.00994088	0.603	2.21591	0.842901	-10.0708	3UTR
hsa-miR-1307-3p	NM_001243777	CEP57	1912	1934	1	-20.1	1	0.00994088	0.603	0.619964	0.731918	-10.0708	3UTR
hsa-miR-1307-3p	NM_001195045	YAP1	1791	1820	1	-23.8	1	0.00513806	0.632	2.02536	1.43942	-7.20265	3UTR
hsa-miR-1307-3p	NM_182962	BIRC3	3120	3138	1	-18.4	0	0.00312719	0.618	0.332664	0.0232117	-14.2803	3UTR
hsa-miR-1307-3p	NM_001077243	GRIA4	3321	3353	1	-27.3	1	1.4e-05	0.397	1.56465	2.83791	-4.90607	3UTR
hsa-miR-1307-3p	NM_000829	GRIA4	3208	3240	1	-27.3	1	1.4e-05	0.397	1.56465	2.83791	-4.90607	3UTR
hsa-miR-1307-3p	NM_001308019	EXPH5	7043	7064	1	-21.5	1	0.00060774	0.382	0.220716	0.609345	-8.12994	3UTR
hsa-miR-1307-3p	NM_015065	EXPH5	7170	7191	1	-21.5	1	0.00060774	0.382	0.239927	0.191224	-8.12994	3UTR
hsa-miR-1307-3p	NM_001144763	EXPH5	7126	7147	1	-21.5	1	0.00060774	0.382	0.746734	0.569218	-8.12994	3UTR
hsa-miR-1307-3p	NM_001258418	ARHGAP20	5799	5830	1	-21.9	1	0.0671702	0.779	1.03562	1.02426	-3.93757	3UTR
hsa-miR-1307-3p	NM_001077690	ALG9	3705	3726	1	-25.8	1	0.000169208	0.441	0.941776	0.80578	-8.36268	3UTR
hsa-miR-1307-3p	NM_024740	ALG9	3726	3747	1	-25.8	1	0.000169208	0.441	1.46116	0.63869	-8.36268	3UTR
hsa-miR-1307-3p	NM_001077692	ALG9	3982	4003	1	-25.8	1	0.000169208	0.441	1.36549	0.346537	-8.36268	3UTR
hsa-miR-1307-3p	NM_001077692	ALG9	3040	3086	1	-24.7	1	0.000918161	0.706	0.720283	0.0282512	-5.08246	3UTR
hsa-miR-1307-3p	NM_001077691	ALG9	4003	4024	1	-25.8	1	0.000169208	0.441	0.408726	0.708396	-8.36268	3UTR
hsa-miR-1307-3p	NM_176823	S100A7A	1182	1210	1	-22.9	1	8.62e-05	0.559	-0.497695	-0.715449	-4.957	3UTR
hsa-miR-1307-3p	NM_014437	SLC39A1	1951	1982	1	-24.2	1	0.000444018	0.456	1.21035	0.842026	-9.54656	3UTR
hsa-miR-1307-3p	NM_001271961	SLC39A1	1513	1544	1	-24.2	1	0.000444018	0.456	0.846157	1.26845	-9.54656	3UTR
hsa-miR-1307-3p	NM_001271959	SLC39A1	1813	1844	1	-24.2	1	0.000444018	0.456	1.36777	1.20727	-9.54656	3UTR
hsa-miR-1307-3p	NM_001271957	SLC39A1	1807	1838	1	-24.2	1	0.000444018	0.456	1.64951	1.17817	-9.54656	3UTR
hsa-miR-1307-3p	NM_001043351	TPM3	913	934	1	-23.4	1	0.000238658	0.368	-0.465005	0.0175147	-8.68381	3UTR
hsa-miR-1307-3p	NM_001043353	TPM3	2240	2261	1	-23.4	1	0.000238658	0.368	2.59879	1.52497	-8.68381	3UTR
hsa-miR-1307-3p	NM_001278190	TPM3	850	871	1	-23.4	1	0.000238658	0.368	-0.0804134	-0.0634989	-8.68381	3UTR
hsa-miR-1307-3p	NM_153649	TPM3	913	934	1	-23.4	1	0.000238658	0.368	-0.465005	0.0175147	-8.68381	3UTR
hsa-miR-1307-3p	NM_001043352	TPM3	2240	2261	1	-23.4	1	0.000238658	0.368	2.59879	1.52497	-8.68381	3UTR
hsa-miR-1307-3p	NM_001278189	TPM3	992	1013	1	-23.4	1	0.000238658	0.368	-0.351051	0.387861	-8.68381	3UTR
hsa-miR-1307-3p	NM_001278191	TPM3	759	780	1	-23.4	1	0.000238658	0.368	-0.436515	-0.0697307	-8.68381	3UTR
hsa-miR-1307-3p	NM_001127320	UBAP2L	3168	3189	1	-22.9	1	0.000120253	0.412	2.34536	3.38949	-7.31497	3UTR
hsa-miR-1307-3p	NM_001018837	HAX1	969	987	1	-21.9	1	3.59e-05	0.559	0	0	-8.25873	3UTR
hsa-miR-1307-3p	NM_182679	GPATCH4	1612	1629	1	-20.8	1	0.000222864	0.471	0.450081	1.94211	-4.02637	3UTR
hsa-miR-1307-3p	NM_001286349	KIRREL1	3695	3715	1	-24.8	1	8.53e-06	0.441	0.276932	0.907269	-12.4228	3UTR
hsa-miR-1307-3p	NM_001329058	CRP	564	602	1	-22.3	1	8.64e-05	0.5	0.940948	-0.171908	-9.6489	3UTR
hsa-miR-1307-3p	NM_000567	CRP	1897	1935	1	-22.3	1	8.64e-05	0.5	0.940948	-0.171908	-9.6489	3UTR
hsa-miR-1307-3p	NM_000609	CXCL12	1046	1066	1	-23.5	1	0.00251351	0.485	-0.455931	-0.00369732	-13.7502	3UTR
hsa-miR-1307-3p	NM_001123376	TMEM72	2601	2633	1	-25.1	1	2.73e-06	0.368	0.174841	-0.223213	-11.3749	3UTR
hsa-miR-1307-3p	NM_001345926	TMEM72	2534	2566	1	-25.1	1	2.73e-06	0.368	-0.280078	-0.185682	-11.3749	3UTR
hsa-miR-1307-3p	NM_138634	MSMB	319	355	1	-23.1	1	0.000525223	0.618	-0.130169	0.209696	-11.6925	3UTR
hsa-miR-1307-3p	XM_017016064	PTPN20	1169	1192	1	-24.5	1	0.0128785	0.559	0	0	-5.52986	3UTR
hsa-miR-1307-3p	NM_001042357	PTPN20	2191	2214	1	-24.5	1	0.0128785	0.559	0.628877	0.754777	-5.52986	3UTR
hsa-miR-1307-3p	NM_015605	PTPN20	1640	1663	1	-24.5	1	0.0128785	0.559	0.628877	0.754777	-5.52986	3UTR
hsa-miR-1307-3p	NM_001352531	PTPN20	1397	1420	1	-24.5	1	0.0128785	0.559	0.628877	0.754777	-5.52986	3UTR
hsa-miR-1307-3p	NM_001042363	PTPN20	2034	2057	1	-24.5	1	0.0128785	0.559	0.628877	0.754777	-5.52986	3UTR
hsa-miR-1307-3p	NM_001320681	PTPN20	1939	1962	1	-24.5	1	0.0128785	0.559	0.628877	0.754777	-5.52986	3UTR
hsa-miR-1307-3p	NM_001042364	PTPN20	1388	1411	1	-24.5	1	0.0128785	0.559	0.628877	0.754777	-5.52986	3UTR
hsa-miR-1307-3p	NM_001042365	PTPN20	1047	1070	1	-24.5	1	0.0128785	0.559	0.628877	0.754777	-5.52986	3UTR
hsa-miR-1307-3p	NM_001320683	PTPN20	1638	1678	1	-24.6	1	0.0128785	0.559	1.05587	0.687379	-5.52986	3UTR
hsa-miR-1307-3p	NM_001320684	PTPN20	1547	1587	1	-24.6	1	0.0128785	0.559	1.05587	0.687379	-5.52986	3UTR
hsa-miR-1307-3p	NM_001042358	PTPN20	2032	2072	1	-24.6	1	0.0128785	0.559	1.05587	0.687379	-5.52986	3UTR
hsa-miR-1307-3p	NM_001042361	PTPN20	1481	1521	1	-24.6	1	0.0128785	0.559	1.05587	0.687379	-5.52986	3UTR
hsa-miR-1307-3p	NM_001042359	PTPN20	1606	1646	1	-24.6	1	0.0128785	0.559	1.05587	0.687379	-5.52986	3UTR
hsa-miR-1307-3p	NM_001042362	PTPN20	1238	1278	1	-24.6	1	0.0128785	0.559	1.05587	0.687379	-5.52986	3UTR
hsa-miR-1307-3p	NM_001320686	PTPN20	1937	1977	1	-24.6	1	0.0128785	0.559	1.05587	0.687379	-5.52986	3UTR
hsa-miR-1307-3p	NM_001352533	PTPN20	1386	1426	1	-24.6	1	0.0128785	0.559	1.05587	0.687379	-5.52986	3UTR
hsa-miR-1307-3p	NM_001320688	PTPN20	1511	1551	1	-24.6	1	0.0128785	0.559	1.05587	0.687379	-5.52986	3UTR
hsa-miR-1307-3p	NM_001042360	PTPN20	1483	1523	1	-24.6	1	0.0128785	0.559	1.05587	0.687379	-5.52986	3UTR
hsa-miR-1307-3p	NM_001318191	FRMPD2	4439	4483	1	-27.4	1	0.000266563	0.485	2.05263	1.424	-3.93757	3UTR
hsa-miR-1307-3p	NM_001288742	C10orf128	1469	1510	1	-23.5	1	0.000594793	0.529	-0.503607	0.0179616	-10.1742	3UTR
hsa-miR-1307-3p	NM_001288740	C10orf128	1229	1270	1	-23.5	1	0.000594793	0.529	0.0129182	0.023529	-10.1742	3UTR
hsa-miR-1307-3p	NM_001353330	C10orf128	1307	1348	1	-23.5	1	0.000594793	0.529	0.319626	-0.0430057	-10.1742	3UTR
hsa-miR-1307-3p	NM_001288743	C10orf128	1657	1698	1	-23.5	1	0.000594793	0.529	0.319626	-0.0430057	-10.1742	3UTR
hsa-miR-1307-3p	NM_178505	TMEM26	2480	2505	1	-24.9	1	0.00833658	0.412	0.833731	0.109575	-5.72941	3UTR
hsa-miR-1307-3p	NM_001278187	HERC4	1191	1243	1	-22.6	1	0.0004145	0.5	0.0849832	0.472966	-4.79441	3UTR
hsa-miR-1307-3p	NM_018055	NODAL	1757	1777	1	-26.4	1	6.89e-05	0.456	3.77308	1.27546	-6.08354	3UTR
hsa-miR-1307-3p	NM_001270680	MCU	1418	1446	1	-22.4	1	0.00182738	0.574	3.42089	2.88645	-9.20149	3UTR
hsa-miR-1307-3p	NM_016065	MRPS16	1529	1550	1	-21.6	1	0.000216514	0.529	0.517656	0.0786975	-5.08246	3UTR
hsa-miR-1307-3p	NM_001191028	TNPO3	3384	3412	1	-23	1	0.00195489	0.515	4.86817	5.83911	-6.46361	3UTR
hsa-miR-1307-3p	NM_012470	TNPO3	3576	3604	1	-23	1	0.00195489	0.515	4.86817	5.83911	-6.46361	3UTR
hsa-miR-1307-3p	NM_020911	PLXNA4	6990	7014	1	-26.3	1	5.38e-05	0.412	1.46739	1.01678	-8.25873	3UTR
hsa-miR-1307-3p	XM_005250686	PLXNA4	7261	7285	1	-26.3	1	5.38e-05	0.412	0	0	-8.25873	3UTR
hsa-miR-1307-3p	NM_032826	SLC35B4	1379	1409	1	-22.5	1	0.0230916	0.441	0.00810272	0.0321895	-4.65016	3UTR
hsa-miR-1307-3p	NM_012450	SLC13A4	2684	2709	1	-26.8	1	0.000120798	0.338	-0.298364	0.119063	-7.14013	3UTR
hsa-miR-1307-3p	NM_001113239	HIPK2	6198	6219	1	-28.3	1	2.24e-06	0.382	0.303043	0.109858	-7.99697	3UTR
hsa-miR-1307-3p	NM_022740	HIPK2	6279	6300	1	-28.3	1	2.24e-06	0.382	-0.29389	0.108836	-7.99697	3UTR
hsa-miR-1307-3p	XM_024446835	AGK	5652	5674	1	-26	1	0.00274431	0.603	0	0	-6.47918	3UTR
hsa-miR-1307-3p	NM_014690	FAM131B	4037	4063	1	-23.9	1	0.0265301	0.618	6.3476	4.49142	-6.84241	3UTR
hsa-miR-1307-3p	NM_001244071	GIMAP6	1099	1120	1	-21.4	1	0.000168022	0.426	0.0134595	-0.204365	-4.84971	3UTR
hsa-miR-1307-3p	NM_016203	PRKAG2	2707	2744	1	-25.3	1	0.00705647	0.441	1.10586	1.84662	-5.08246	3UTR
hsa-miR-1307-3p	NM_001308273	RNF32	1255	1276	1	-24.1	1	2.16e-07	0.294	2.2104	0.0497731	-5.08246	3UTR
hsa-miR-1307-3p	XM_005249561	VIPR2	3336	3357	1	-26.6	1	9.92e-07	0.309	0	0	-6.98158	3UTR
hsa-miR-1307-3p	NM_001355522	ETDA	551	570	1	-20.1	1	0.00489295	0.647	0	0	-11.8921	3UTR
hsa-miR-1307-3p	NM_001330659	FHL1	899	919	1	-19	1	0.0628865	0.515	0	0	-9.68502	3UTR
hsa-miR-1307-3p	NM_001170628	AFF2	4766	4785	1	-24.3	1	7.62e-06	0.5	0	0	-7.80367	3UTR
hsa-miR-1307-3p	NM_001142806	SLC6A8	2714	2734	1	-23.9	1	8.73e-06	0.353	0	0	-10.7182	3UTR
hsa-miR-1307-3p	NM_014754	PTDSS1	1771	1794	1	-22.7	1	0.00576778	0.426	0.243661	0.450232	-9.6489	3UTR
hsa-miR-1307-3p	NM_001040630	NCALD	3280	3300	1	-22.5	1	0.000912806	0.559	5.2946	6.07574	-9.02428	3UTR
hsa-miR-1307-3p	NM_177531	PKHD1L1	14627	14649	1	-22.8	1	0.000866372	0.529	-0.279337	-0.0550412	-7.87558	3UTR
hsa-miR-1307-3p	NM_001099746	SYBU	2289	2314	1	-23.1	1	0.00143336	0.5	2.11255	3.49386	-5.38561	3UTR
hsa-miR-1307-3p	NM_001099745	SYBU	2575	2600	1	-23.1	1	0.00143336	0.5	2.82625	2.29824	-5.38561	3UTR
hsa-miR-1307-3p	NM_001099749	SYBU	2210	2235	1	-23.1	1	0.00143336	0.5	4.0301	2.62573	-5.38561	3UTR
hsa-miR-1307-3p	NM_001099747	SYBU	2493	2518	1	-23.1	1	0.00143336	0.5	1.77149	3.28164	-5.38561	3UTR
hsa-miR-1307-3p	NM_017786	SYBU	2614	2639	1	-23.1	1	0.00143336	0.5	2.83257	3.48942	-5.38561	3UTR
hsa-miR-1307-3p	NM_001099750	SYBU	2617	2642	1	-23.1	1	0.00143336	0.5	4.87721	3.59453	-5.38561	3UTR
hsa-miR-1307-3p	NM_014112	TRPS1	8774	8792	1	-25.5	1	0.000418273	0.529	2.44443	3.71694	-5.08276	3UTR
hsa-miR-1307-3p	NM_207006	FAM83A	3169	3188	1	-23.5	1	0.00191517	0.5	-0.305212	-0.177717	-9.61616	3UTR
hsa-miR-1307-3p	XM_017013602	WDYHV1	835	853	1	-21.6	1	0.000434935	0.485	0	0	-10.7414	3UTR
hsa-miR-1307-3p	XM_017013603	WDYHV1	4878	4919	1	-22.8	1	2.19e-05	0.471	0	0	-6.78424	3UTR
hsa-miR-1307-3p	NM_001317918	FAM91A1	2852	2873	1	-24	1	0.000182313	0.574	-1.02607	-0.289795	-7.82644	3UTR
hsa-miR-1307-3p	NM_001282985	TRIB1	2678	2702	1	-24.8	1	3.93e-05	0.441	1.52543	2.17591	-4.84971	3UTR
hsa-miR-1307-3p	NM_002753	MAPK10	3562	3601	1	-26	1	0.000416021	0.456	0.183318	0.129857	-8.56189	3UTR
hsa-miR-1307-3p	NM_001351624	MAPK10	4038	4077	1	-26	1	0.000416021	0.456	0.575843	-0.368772	-8.56189	3UTR
hsa-miR-1307-3p	NM_138980	MAPK10	4048	4087	1	-26	1	0.000416021	0.456	0.199673	-0.344853	-8.56189	3UTR
hsa-miR-1307-3p	NM_001318067	MAPK10	3456	3495	1	-26	1	0.000416021	0.456	0.0547333	0.77651	-8.56189	3UTR
hsa-miR-1307-3p	XM_011532120	MAPK10	3684	3723	1	-26	1	0.000416021	0.456	0	0	-8.56189	3UTR
hsa-miR-1307-3p	XM_024454142	MAPK10	3695	3734	1	-26	1	0.000416021	0.456	0	0	-8.56189	3UTR
hsa-miR-1307-3p	XM_024454144	MAPK10	3766	3805	1	-26	1	0.000416021	0.456	0	0	-8.56189	3UTR
hsa-miR-1307-3p	XM_024454140	MAPK10	3806	3845	1	-26	1	0.000416021	0.456	0	0	-8.56189	3UTR
hsa-miR-1307-3p	XM_005263131	MAPK10	3859	3898	1	-26	1	0.000416021	0.456	0	0	-8.56189	3UTR
hsa-miR-1307-3p	XM_006714269	MAPK10	3864	3903	1	-26	1	0.000416021	0.456	0	0	-8.56189	3UTR
hsa-miR-1307-3p	XM_005263135	MAPK10	3864	3903	1	-26	1	0.000416021	0.456	0	0	-8.56189	3UTR
hsa-miR-1307-3p	XM_017008434	MAPK10	3891	3930	1	-26	1	0.000416021	0.456	0	0	-8.56189	3UTR
hsa-miR-1307-3p	XM_017008433	MAPK10	3808	3847	1	-26	1	0.000416021	0.456	0	0	-8.56189	3UTR
hsa-miR-1307-3p	XM_017008441	MAPK10	3813	3852	1	-26	1	0.000416021	0.456	0	0	-8.56189	3UTR
hsa-miR-1307-3p	XM_017008427	MAPK10	3880	3919	1	-26	1	0.000416021	0.456	0	0	-8.56189	3UTR
hsa-miR-1307-3p	XM_017008445	MAPK10	3682	3721	1	-26	1	0.000416021	0.456	0	0	-8.56189	3UTR
hsa-miR-1307-3p	XM_017008451	MAPK10	3687	3726	1	-26	1	0.000416021	0.456	0	0	-8.56189	3UTR
hsa-miR-1307-3p	XM_017008452	MAPK10	3825	3864	1	-26	1	0.000416021	0.456	0	0	-8.56189	3UTR
hsa-miR-1307-3p	XM_017008420	MAPK10	4245	4284	1	-26	1	0.000416021	0.456	0	0	-8.56189	3UTR
hsa-miR-1307-3p	XM_006714268	MAPK10	3788	3827	1	-26	1	0.000416021	0.456	0	0	-8.56189	3UTR
hsa-miR-1307-3p	XM_017008435	MAPK10	3793	3832	1	-26	1	0.000416021	0.456	0	0	-8.56189	3UTR
hsa-miR-1307-3p	XM_017008429	MAPK10	3893	3932	1	-26	1	0.000416021	0.456	0	0	-8.56189	3UTR
hsa-miR-1307-3p	XM_005263129	MAPK10	3623	3662	1	-26	1	0.000416021	0.456	0	0	-8.56189	3UTR
hsa-miR-1307-3p	XM_017008430	MAPK10	3628	3667	1	-26	1	0.000416021	0.456	0	0	-8.56189	3UTR
hsa-miR-1307-3p	XM_017008423	MAPK10	3533	3572	1	-26	1	0.000416021	0.456	0	0	-8.56189	3UTR
hsa-miR-1307-3p	XM_017008436	MAPK10	3538	3577	1	-26	1	0.000416021	0.456	0	0	-8.56189	3UTR
hsa-miR-1307-3p	XM_011532118	MAPK10	3714	3753	1	-26	1	0.000416021	0.456	0	0	-8.56189	3UTR
hsa-miR-1307-3p	XM_024454146	MAPK10	3556	3595	1	-26	1	0.000416021	0.456	0	0	-8.56189	3UTR
hsa-miR-1307-3p	XM_011532121	MAPK10	3550	3589	1	-26	1	0.000416021	0.456	0	0	-8.56189	3UTR
hsa-miR-1307-3p	XM_017008437	MAPK10	3555	3594	1	-26	1	0.000416021	0.456	0	0	-8.56189	3UTR
hsa-miR-1307-3p	XM_005263130	MAPK10	3618	3657	1	-26	1	0.000416021	0.456	0	0	-8.56189	3UTR
hsa-miR-1307-3p	XM_024454147	MAPK10	3524	3563	1	-26	1	0.000416021	0.456	0	0	-8.56189	3UTR
hsa-miR-1307-3p	NM_001136230	HSD17B13	1849	1904	1	-23.8	1	0.000262367	0.471	2.9442	2.96267	-10.603	3UTR
hsa-miR-1307-3p	NM_178135	HSD17B13	1957	2012	1	-23.8	1	0.000262367	0.471	3.66951	2.00734	-10.603	3UTR
hsa-miR-1307-3p	NM_014208	DSPP	4219	4240	1	-20.2	1	0.000190706	0.647	0.381913	0.357172	-12.428	3UTR
hsa-miR-1307-3p	NM_001130678	EIF4E	5838	5869	1	-23.5	1	6.75e-06	0.485	-0.0545635	0.0153015	-4.79441	3UTR
hsa-miR-1307-3p	NM_000670	ADH4	1647	1684	1	-24.5	1	7.7e-05	0.412	3.72992	1.84244	-6.13885	3UTR
hsa-miR-1307-3p	NM_001306172	ADH4	1787	1824	1	-24.5	1	7.7e-05	0.412	1.21202	1.63643	-6.13885	3UTR
hsa-miR-1307-3p	NM_001306171	ADH4	1795	1832	1	-24.5	1	7.7e-05	0.412	2.93746	1.41341	-6.13885	3UTR
hsa-miR-1307-3p	XM_011532315	C4orf17	934	953	1	-19.7	1	0.00222482	0.574	0	0	-6.13885	3UTR
hsa-miR-1307-3p	NM_001135147	SLC39A8	1790	1818	1	-25.5	1	0.00633457	0.588	0.515419	-0.0954852	-6.73762	3UTR
hsa-miR-1307-3p	NM_181893	UBE2D3	1082	1103	1	-19.4	1	0.000583609	0.632	0.703032	0.421885	-10.6986	3UTR
hsa-miR-1307-3p	NM_001300795	UBE2D3	1105	1126	1	-19.4	1	0.000583609	0.632	0.475238	0.384098	-10.6986	3UTR
hsa-miR-1307-3p	NM_020139	BDH2	2395	2424	1	-20.6	1	0.00987993	0.603	4.68055	5.08235	-6.57952	3UTR
hsa-miR-1307-3p	NM_001031720	GSTCD	3164	3182	1	-19.2	1	0.00293304	0.426	-0.795738	-0.171784	-9.41907	3UTR
hsa-miR-1307-3p	NM_152621	SGMS2	2286	2304	1	-20.5	1	0.00434445	0.515	0.119114	0.108527	-11.9471	3UTR
hsa-miR-1307-3p	NM_001136257	SGMS2	2010	2028	1	-20.5	1	0.00434445	0.515	0.119114	0.108527	-11.9471	3UTR
hsa-miR-1307-3p	NM_018569	AP1AR	4439	4461	1	-23.3	1	0.000122917	0.559	0.123967	0.0921891	-9.28323	3UTR
hsa-miR-1307-3p	NM_001128426	AP1AR	4340	4362	1	-23.3	1	0.000122917	0.559	0.123967	0.0921891	-9.28323	3UTR
hsa-miR-1307-3p	NM_014752	SPCS2	882	924	1	-19.3	1	5.87e-05	0.632	0.920094	0.771817	-7.3076	3UTR
hsa-miR-1307-3p	NM_152381	XIRP2	10744	10771	1	-21.6	1	0.0136412	0.603	4.53012	4.58716	-11.0886	3UTR
hsa-miR-1307-3p	XM_017005002	DCAF17	3872	3894	1	-25.1	1	0.00597773	0.485	0	0	-5.19005	3UTR
hsa-miR-1307-3p	NM_001164821	DCAF17	3964	3986	1	-25.1	1	0.00597773	0.485	0.0754872	0.0842603	-5.19005	3UTR
hsa-miR-1307-3p	NM_173648	CCDC141	8176	8194	1	-24.5	1	0.0106973	0.456	1.68087	2.34583	-12.428	3UTR
hsa-miR-1307-3p	NM_001261424	PPP1R1C	751	765	1	-21.1	1	0.0227104	0.529	0.296849	-0.176519	-6.51454	3UTR
hsa-miR-1307-3p	NM_001261425	PPP1R1C	730	744	1	-21.1	1	0.0227104	0.529	0.296849	-0.176519	-6.51454	3UTR
hsa-miR-1307-3p	NM_006287	TFPI	3218	3251	1	-21.6	1	3.89e-05	0.588	2.11159	1.48016	-11.8602	3UTR
hsa-miR-1307-3p	NM_006287	TFPI	3197	3216	1	-18.2	1	0.00519838	0.559	3.00978	2.35409	-16.7993	3UTR
hsa-miR-1307-3p	NM_003909	CPNE3	3311	3364	1	-26.3	1	1.68e-05	0.412	-0.0603475	-0.00219624	-8.13154	3UTR
hsa-miR-1307-3p	NM_019098	CNGB3	3483	3532	1	-23.2	1	0.0072668	0.485	2.31477	2.16898	-3.79332	3UTR
hsa-miR-1307-3p	NM_001161346	CHFR	2315	2333	1	-28.3	1	1.86e-05	0.471	0.137662	0.032259	-10.3425	3UTR
hsa-miR-1307-3p	NM_001142684	ZMYM5	2612	2637	1	-23.3	1	2.2e-05	0.471	1.53645	2.34204	-9.54656	3UTR
hsa-miR-1307-3p	NM_000231	SGCG	1110	1128	1	-23.2	1	0.000793953	0.456	-0.0599972	-0.129606	-11.6077	3UTR
hsa-miR-1307-3p	NM_001033602	MTUS2	6746	6778	1	-26.6	1	0.000785567	0.353	-0.287989	-0.385403	-4.65016	3UTR
hsa-miR-1307-3p	NM_015233	MTUS2	3798	3830	1	-26.6	1	0.000785567	0.353	-0.354193	-0.334332	-4.65016	3UTR
hsa-miR-1307-3p	NM_001204406	ALOX5AP	1093	1128	1	-18.7	1	0.00583903	0.588	-0.316146	0.385666	-14.5224	3UTR
hsa-miR-1307-3p	NM_001629	ALOX5AP	772	807	1	-18.7	1	0.00583903	0.588	-0.316146	0.385666	-14.5224	3UTR
hsa-miR-1307-3p	NM_144974	CCDC122	1672	1692	1	-25.4	1	6.41e-05	0.412	2.14754	1.31034	-10.603	3UTR
hsa-miR-1307-3p	NM_199464	KCNRG	1239	1279	1	-21.3	1	0.0139388	0.426	-0.0227401	0.043446	-7.37138	3UTR
hsa-miR-1307-3p	NM_173605	KCNRG	1141	1181	1	-21.3	1	0.0139388	0.426	-0.0227401	0.043446	-7.37138	3UTR
hsa-miR-1307-3p	NM_052950	WDFY2	2575	2599	1	-26.3	1	0.0028943	0.412	-0.023	0.008125	-4.957	3UTR
hsa-miR-1307-3p	NM_003407	ZFP36	1186	1203	1	-23.7	1	1.26e-06	0.441	0.0847948	0.308079	-7.14013	3UTR
hsa-miR-1307-3p	XM_017027151	PLEKHG2	7141	7162	1	-25.6	1	0.00424249	0.471	0	0	-7.5608	3UTR
hsa-miR-1307-3p	NM_001351694	PLEKHG2	4052	4073	1	-25.6	1	0.00424249	0.471	0.0436836	0.00140181	-7.5608	3UTR
hsa-miR-1307-3p	NM_024877	CNTD2	1609	1631	1	-29.2	1	6.46e-07	0.25	-0.154933	0.147229	-5.22671	3UTR
hsa-miR-1307-3p	NM_001817	CEACAM4	1100	1120	1	-23.2	1	4.26e-09	0.456	0.0776494	-0.00266968	-8.68381	3UTR
hsa-miR-1307-3p	NM_001816	CEACAM8	1719	1736	1	-20.9	1	0.00405333	0.574	-0.0341033	0.053854	-13.7734	3UTR
hsa-miR-1307-3p	XM_005259057	SMG9	2725	2747	1	-23.9	1	0.0106769	0.574	0	0	-7.14013	3UTR
hsa-miR-1307-3p	NM_006630	ZNF234	3490	3514	1	-21.6	1	8.5e-06	0.515	-0.0231841	-0.00371822	-6.442	3UTR
hsa-miR-1307-3p	NM_001144824	ZNF234	3372	3396	1	-21.6	1	8.5e-06	0.515	-0.0231841	-0.00371822	-6.442	3UTR
hsa-miR-1307-3p	NM_001013257	BCAM	2821	2841	1	-26	1	3.22e-06	0.279	0.223942	0.484497	-6.62614	3UTR
hsa-miR-1307-3p	NM_002076	GNS	3918	3945	1	-25	1	0.000210144	0.426	4.99758	5.2817	-11.1389	3UTR
hsa-miR-1307-3p	NM_018402	IL26	650	675	1	-21.4	1	0.00156851	0.706	0.982384	1.12979	-9.79437	3UTR
hsa-miR-1307-3p	NM_001330192	NUP107	5647	5670	1	-23.5	1	0.0247775	0.574	-0.140058	0.23156	-10.282	3UTR
hsa-miR-1307-3p	NM_020401	NUP107	5619	5642	1	-23.5	1	0.0247775	0.574	-0.140058	0.23156	-10.282	3UTR
hsa-miR-1307-3p	NM_002392	MDM2	6991	7017	1	-24.5	1	2.45e-05	0.544	-0.694493	-0.106443	-6.82535	3UTR
hsa-miR-1307-3p	NM_001145339	MDM2	6826	6852	1	-24.5	1	2.45e-05	0.544	-0.694493	-0.106443	-6.82535	3UTR
hsa-miR-1307-3p	NM_001278462	MDM2	6209	6257	1	-24.7	1	2.45e-05	0.544	-0.127575	-0.133129	-6.82535	3UTR
hsa-miR-1307-3p	NM_001145340	MDM2	6131	6179	1	-24.7	1	2.45e-05	0.544	-0.127575	-0.133129	-6.82535	3UTR
hsa-miR-1307-3p	NM_001874	CPM	5335	5389	1	-26.1	1	0.02084	0.5	2.7873	0.895001	-6.54929	3UTR
hsa-miR-1307-3p	NM_198320	CPM	5323	5375	1	-26.1	1	0.02084	0.5	0.196593	1.07035	-6.54929	3UTR
hsa-miR-1307-3p	NM_152439	BEST3	2783	2798	1	-21.2	1	0.000222905	0.471	0.870473	0.661932	-11.5711	3UTR
hsa-miR-1307-3p	NM_001024647	RAB3IP	6116	6134	1	-22.3	1	4.39e-05	0.529	0.0928792	0.157188	-8.93173	3UTR
hsa-miR-1307-3p	NM_001278402	RAB3IP	6031	6049	1	-22.3	1	4.39e-05	0.529	0.0928792	0.157188	-8.93173	3UTR
hsa-miR-1307-3p	NM_007350	PHLDA1	5578	5599	1	-29.9	1	0.000109085	0.426	1.52388	0.693587	-8.93173	3UTR
hsa-miR-1307-3p	NM_001301022	NUDT4	1994	2016	1	-22.7	1	0.000516312	0.382	0.132971	-0.102269	-8.12994	3UTR
hsa-miR-1307-3p	NM_001301022	NUDT4	1617	1639	1	-21.4	1	1.82e-05	0.544	0.498657	0.0418225	-8.14122	3UTR
hsa-miR-1307-3p	NM_001301023	NUDT4	1991	2013	1	-22.7	1	0.000516312	0.382	0.132971	-0.102269	-8.12994	3UTR
hsa-miR-1307-3p	NM_001301023	NUDT4	1614	1636	1	-21.4	1	1.82e-05	0.544	0.498657	0.0418225	-8.14122	3UTR
hsa-miR-1307-3p	NM_001301024	NUDT4	1894	1916	1	-22.7	1	0.000516312	0.382	0.132971	-0.102269	-8.12994	3UTR
hsa-miR-1307-3p	NM_001301024	NUDT4	1517	1539	1	-21.4	1	1.82e-05	0.544	0.498657	0.0418225	-8.14122	3UTR
hsa-miR-1307-3p	NM_001346460	CEP83	2362	2385	1	-29.8	1	0.000597663	0.544	2.78281	2.80416	-8.04305	3UTR
hsa-miR-1307-3p	NM_018351	FGD6	7211	7230	1	-26.5	1	0.00743993	0.485	1.33297	2.61594	-7.50368	3UTR
hsa-miR-1307-3p	NM_001258333	HAL	3781	3798	1	-22.1	1	0.0041561	0.574	0.0726961	0.377837	-9.54656	3UTR
hsa-miR-1307-3p	NM_001258334	HAL	3778	3795	1	-22.1	1	0.0041561	0.574	0.0726961	0.265163	-9.54656	3UTR
hsa-miR-1307-3p	NM_002108	HAL	3848	3865	1	-22.1	1	0.0041561	0.574	0.0726961	0.265163	-9.54656	3UTR
hsa-miR-1307-3p	NM_153687	IKBIP	2539	2571	1	-25.6	1	5.34e-06	0.485	1.3922	2.60093	-4.79441	3UTR
hsa-miR-1307-3p	XM_005269179	SLC41A2	2390	2410	1	-20.2	1	0.000963259	0.632	0	0	-6.84241	3UTR
hsa-miR-1307-3p	XM_005269179	SLC41A2	3058	3082	1	-19.8	1	0.00534094	0.574	0	0	-7.68219	3UTR
hsa-miR-1307-3p	XM_005269179	SLC41A2	3030	3048	1	-19.2	1	0.00100045	0.441	0	0	-9.41907	3UTR
hsa-miR-1307-3p	NM_001281471	PPIP5K2	6855	6898	1	-20.8	1	0.0225702	0.632	0.0691491	-0.0202745	-6.9696	3UTR
hsa-miR-1307-3p	NM_001276277	PPIP5K2	6750	6793	1	-20.8	1	0.0225702	0.632	0.0691491	-0.0202745	-6.9696	3UTR
hsa-miR-1307-3p	NM_015216	PPIP5K2	6687	6730	1	-20.8	1	0.0225702	0.632	0.0691491	-0.0202745	-6.9696	3UTR
hsa-miR-1307-3p	NM_001962	EFNA5	2976	3009	1	-26.4	1	0.00452111	0.485	4.86274	4.64494	-4.17062	3UTR
hsa-miR-1307-3p	XM_011543250	EFNA5	2802	2821	1	-24.9	1	0.00452111	0.485	0	0	-4.17062	3UTR
hsa-miR-1307-3p	NM_005246	FER	10546	10573	1	-21.3	1	0.0168352	0.588	-0.0898369	0.0271448	-10.282	3UTR
hsa-miR-1307-3p	NM_001142475	NREP	1262	1283	1	-19.6	1	0.00526076	0.471	1.81866	2.87717	-9.6003	3UTR
hsa-miR-1307-3p	NM_152624	DCP2	4920	4942	1	-24.9	1	0.00127289	0.412	0.082433	-0.00835462	-7.2731	3UTR
hsa-miR-1307-3p	NM_001242377	DCP2	4815	4837	1	-24.9	1	0.00127289	0.412	0.082433	-0.00835462	-7.2731	3UTR
hsa-miR-1307-3p	NM_001277783	ATG12	2544	2564	1	-23.6	1	0.000105664	0.559	-0.0072552	-0.187106	-9.99582	3UTR
hsa-miR-1307-3p	NM_004707	ATG12	2681	2701	1	-23.6	1	0.000105664	0.559	0.215241	0.0900871	-9.99582	3UTR
hsa-miR-1307-3p	NM_001308081	DTWD2	2774	2791	1	-21.9	1	0.00213466	0.559	-0.493862	0.114236	-13.7734	3UTR
hsa-miR-1307-3p	NM_207317	ZNF474	1864	1882	1	-21.3	1	0.000706604	0.676	2.83981	1.40809	-5.22671	3UTR
hsa-miR-1307-3p	XM_011543523	ZNF608	3804	3825	1	-23.6	1	0.000139576	0.515	0	0	-7.37138	3UTR
hsa-miR-1307-3p	NM_020747	ZNF608	4944	4965	1	-23.6	1	0.000139576	0.515	3.77721	2.14144	-7.37138	3UTR
hsa-miR-1307-3p	NM_032177	PHAX	2275	2292	1	-22.3	1	0.0280781	0.588	0.0922817	0.0183969	-8.10683	3UTR
hsa-miR-1307-3p	NM_014402	UQCRQ	619	644	1	-22.9	1	4.58e-05	0.456	0.0683901	0.115084	-5.83853	3UTR
hsa-miR-1307-3p	NM_152409	C5orf24	3412	3457	1	-26.8	1	0.00494967	0.588	0.959298	1.26073	-4.957	3UTR
hsa-miR-1307-3p	XM_024446128	LPAR3	2279	2296	1	-22.5	1	2.75e-06	0.426	0	0	-12.8934	3UTR
hsa-miR-1307-3p	NM_052941	GBP4	5052	5071	1	-24.7	1	0.00077998	0.485	2.05623	0.942089	-4.957	3UTR
hsa-miR-1307-3p	NM_001134486	GBP5	2828	2873	1	-23.2	1	1.56e-06	0.471	1.48842	0.870363	-4.957	3UTR
hsa-miR-1307-3p	NM_052942	GBP5	2936	2981	1	-23.2	1	1.56e-06	0.471	1.30422	1.1371	-4.957	3UTR
hsa-miR-1307-3p	NM_001400	S1PR1	2204	2242	1	-25.1	1	0.00378194	0.603	-0.203165	0.440607	-3.93757	3UTR
hsa-miR-1307-3p	NM_001201549	SLC16A4	1566	1582	1	-19	1	0.0153153	0.412	3.27687	2.75242	-12.1952	3UTR
hsa-miR-1307-3p	NM_004000	CHI3L2	1272	1291	1	-21.9	1	1.14e-05	0.441	-0.454952	-0.0314464	-6.9293	3UTR
hsa-miR-1307-3p	NM_001025197	CHI3L2	1242	1261	1	-21.9	1	1.14e-05	0.441	0.391472	0.232808	-6.9293	3UTR
hsa-miR-1307-3p	NM_001136154	ERG	3842	3860	1	-24.7	1	1.2e-05	0.529	3.90824	6.1937	-7.50368	3UTR
hsa-miR-1307-3p	NM_001098173	PRDM7	3183	3202	1	-21.3	1	0.00300501	0.574	-0.0355949	-0.234847	-8.32703	3UTR
hsa-miR-1307-3p	NM_152315	NXPE1	3664	3683	1	-22.7	1	2.94e-05	0.515	-0.175382	0.932133	-7.73113	3UTR
hsa-miR-1307-3p	NM_152315	NXPE1	3220	3247	1	-21.3	1	0.0189658	0.662	0.11058	1.15486	-6.9696	3UTR
hsa-miR-1307-3p	XM_011542598	NXPE1	4121	4140	1	-22.7	1	2.94e-05	0.515	0	0	-7.73113	3UTR
hsa-miR-1307-3p	XM_011542595	NXPE1	4292	4311	1	-22.7	1	2.94e-05	0.515	0	0	-7.73113	3UTR
hsa-miR-1307-3p	NM_001164831	FXYD6	1135	1151	1	-20.9	0	0.000196254	0.456	-0.267149	0.222523	-15.9792	3UTR
hsa-miR-1307-3p	NM_004397	DDX6	6133	6152	1	-26.5	1	0.00164522	0.632	0	0	-6.28309	3UTR
hsa-miR-1307-3p	NM_001257191	DDX6	6051	6080	1	-26.4	1	0.00164522	0.632	0.646346	2.00108	-6.28309	3UTR
hsa-miR-1307-3p	NM_001130047	TBCEL	4599	4623	1	-24	1	0.0003265	0.544	-0.163767	0.0458403	-8.79206	3UTR
hsa-miR-1307-3p	NM_006918	SC5D	6211	6256	1	-28.6	1	1.89e-05	0.574	0.122262	-0.0429091	-7.28438	3UTR
hsa-miR-1307-3p	NM_001286563	GRAMD1B	7417	7451	1	-23.6	1	3.86e-05	0.441	0.325643	0.579267	-3.79332	3UTR
hsa-miR-1307-3p	NM_020716	GRAMD1B	7396	7430	1	-23.6	1	3.86e-05	0.441	0.325643	0.579267	-3.79332	3UTR
hsa-miR-1307-3p	NM_001286564	GRAMD1B	7126	7160	1	-23.6	1	3.86e-05	0.441	0.139344	0.554636	-3.79332	3UTR
hsa-miR-1307-3p	NM_001177842	SRPRA	2405	2424	1	-22	1	0.000208706	0.485	3.84185	3.34292	-12.5956	3UTR
hsa-miR-1307-3p	NM_001301097	KIRREL3	3384	3408	1	-25.4	1	2.76e-07	0.279	0.733673	1.80682	-4.99396	3UTR
hsa-miR-1307-3p	NM_145013	C11orf45	844	868	1	-25.8	1	0.000389789	0.412	0.193249	-0.125932	-5.18008	3UTR
hsa-miR-1307-3p	NM_014384	ACAD8	1340	1363	1	-24.7	1	6.14e-05	0.426	0.0164012	-0.118746	-6.08354	3UTR
hsa-miR-1307-3p	NM_001258401	SLC4A8	5036	5054	1	-24	1	0.00277406	0.559	0.379737	0.396977	-12.0932	3UTR
hsa-miR-1307-3p	NM_001039960	SLC4A8	5090	5108	1	-24	1	0.00277406	0.559	0.410385	0.178866	-12.0932	3UTR
hsa-miR-1307-3p	NM_020328	ACVR1B	2203	2222	1	-25.7	1	7.97e-05	0.324	0.382376	1.18585	-7.3964	3UTR
hsa-miR-1307-3p	NM_004302	ACVR1B	2080	2099	1	-25.7	1	7.97e-05	0.324	0.382376	1.18585	-7.3964	3UTR
hsa-miR-1307-3p	NM_020327	ACVR1B	2032	2051	1	-25.7	1	7.97e-05	0.324	0.688166	0.681109	-7.3964	3UTR
hsa-miR-1307-3p	NM_003109	SP1	2928	2949	1	-20	1	0.000281543	0.603	1.82352	2.09365	-7.69638	3UTR
hsa-miR-1307-3p	NM_017410	HOXC13	1167	1190	1	-27	1	1.95e-05	0.515	0.520234	0.428096	-8.28966	3UTR
hsa-miR-1307-3p	NM_014212	HOXC11	1269	1295	1	-26.2	1	9.76e-07	0.5	0.953204	1.11254	-5.03583	3UTR
hsa-miR-1307-3p	NM_006897	HOXC9	1340	1362	1	-26.4	1	5.29e-09	0.221	2.59862	0.916821	-6.63999	3UTR
hsa-miR-1307-3p	NM_022658	HOXC8	2006	2027	1	-21.7	1	0.000416065	0.485	1.82562	2.43692	-8.15936	3UTR
hsa-miR-1307-3p	NM_014311	SMUG1	1810	1849	1	-23.2	1	0.0012029	0.544	3.90818	2.19193	-3.79332	3UTR
hsa-miR-1307-3p	NM_016584	IL23A	876	900	1	-22.6	1	0.000161158	0.662	0.156087	0.555715	-6.19951	3UTR
hsa-miR-1307-3p	NM_001638	APOF	1600	1620	1	-26	1	1.46e-05	0.324	0.104992	0.371812	-11.1505	3UTR
hsa-miR-1307-3p	NM_002898	RBMS2	6286	6310	1	-23.7	1	5.43e-07	0.441	0.121263	-0.0655335	-6.84241	3UTR
hsa-miR-1307-3p	NM_015257	NEMP1	4837	4859	1	-24	1	3.2e-05	0.5	2.25668	3.79898	-6.13885	3UTR
hsa-miR-1307-3p	NM_015257	NEMP1	3773	3795	1	-23.6	1	2.12e-05	0.412	0.519669	0.350749	-5.72941	3UTR
hsa-miR-1307-3p	NM_001130963	NEMP1	5056	5078	1	-24	1	3.2e-05	0.5	2.67339	3.47139	-6.13885	3UTR
hsa-miR-1307-3p	NM_207582	ERVFRD-1	2469	2491	1	-22.7	1	0.000158202	0.515	0.129076	0.185313	-9.17159	3UTR
hsa-miR-1307-3p	NM_001142393	NEDD9	4592	4622	1	-21.3	1	0.000241628	0.632	0.385701	-0.193574	-10.3164	3UTR
hsa-miR-1307-3p	NM_001271033	NEDD9	3950	3980	1	-21.3	1	0.000241628	0.632	0.70552	1.34446	-10.3164	3UTR
hsa-miR-1307-3p	NM_032744	ADTRP	1169	1187	1	-18.9	1	0.00477076	0.632	3.36365	2.61868	-9.54656	3UTR
hsa-miR-1307-3p	NM_182757	RNF144B	4462	4482	1	-22.3	1	0.00173118	0.544	0.013541	0.169275	-8.07147	3UTR
hsa-miR-1307-3p	NM_001080480	MBOAT1	2148	2174	1	-27.8	1	1.88e-05	0.471	0.317889	0.301973	-8.02019	3UTR
hsa-miR-1307-3p	XM_011514820	SLC17A1	1510	1531	1	-19	1	0.0204498	0.544	0	0	-6.84241	3UTR
hsa-miR-1307-3p	NM_001145009	BTN3A1	1856	1900	1	-25.6	1	0.000160026	0.426	0.310227	-0.191026	-5.22671	3UTR
hsa-miR-1307-3p	NM_194441	BTN3A1	1393	1437	1	-25.6	1	0.000160026	0.426	0.310227	-0.191026	-5.22671	3UTR
hsa-miR-1307-3p	XM_017010165	PRSS16	1088	1105	1	-20.3	1	0.00165517	0.515	0	0	-7.60568	3UTR
hsa-miR-1307-3p	XM_011514287	ZBED9	4563	4587	1	-24.4	1	8.45e-06	0.471	0	0	-9.06247	3UTR
hsa-miR-1307-3p	XM_011514287	ZBED9	4610	4629	1	-21.6	1	0.0131796	0.618	0	0	-7.78982	3UTR
hsa-miR-1307-3p	NM_007028	TRIM31	1783	1805	1	-22.5	1	0.000205424	0.397	1.43319	0.619435	-6.98666	3UTR
hsa-miR-1307-3p	NM_003897	IER3	627	646	1	-25.7	1	2.57e-06	0.368	1.16972	0.575308	-7.27185	3UTR
hsa-miR-1307-3p	NM_017676	GIN1	2490	2519	1	-22.3	1	1.53e-05	0.309	1.48332	1.37782	-10.4034	3UTR
hsa-miR-1307-3p	NM_012392	PEF1	1409	1446	1	-24.9	1	0.00144469	0.426	2.48778	1.57684	-5.08246	3UTR
hsa-miR-1307-3p	NM_175852	TXLNA	4504	4524	1	-23.9	1	7.79e-06	0.338	-0.769157	0.306861	-6.87429	3UTR
hsa-miR-1307-3p	NM_001143890	BSDC1	1920	1946	1	-21.4	1	0.000385073	0.471	1.59651	1.08924	-6.25121	3UTR
hsa-miR-1307-3p	NM_001300958	BSDC1	1623	1641	1	-23.8	1	0.00335768	0.5	0.375147	0.194521	-4.02637	3UTR
hsa-miR-1307-3p	NM_001330475	ZBTB8OS	1220	1240	1	-19.4	1	0.000480726	0.471	2.50695	4.54342	-11.029	3UTR
hsa-miR-1307-3p	NM_001135256	RBBP4	4351	4382	1	-24.2	1	5.68e-06	0.471	-0.139817	-0.175566	-4.79441	3UTR
hsa-miR-1307-3p	NM_001198973	KIAA1522	1601	1626	1	-22.6	1	5.67e-06	0.441	0.408213	0.551687	-4.17062	3UTR
hsa-miR-1307-3p	NM_022753	S100PBP	2866	2888	1	-20.9	1	0.0015531	0.426	-0.00705123	0.0740551	-8.12994	3UTR
hsa-miR-1307-3p	NM_001171941	FNDC5	716	741	1	-23.6	1	3.18e-05	0.338	0.515112	0.406387	-5.03583	3UTR
hsa-miR-1307-3p	NM_001319142	AK2	2680	2711	1	-25.1	1	0.00155293	0.485	0.318581	0.195017	-6.9696	3UTR
hsa-miR-1307-3p	NM_013411	AK2	2806	2837	1	-25.1	1	0.00155293	0.485	1.44878	1.16911	-6.9696	3UTR
hsa-miR-1307-3p	NM_001319141	AK2	2855	2886	1	-25.1	1	0.00155293	0.485	1.99291	1.46531	-6.9696	3UTR
hsa-miR-1307-3p	NM_001330483	TRIM62	2771	2794	1	-25.9	1	8.6e-06	0.382	3.78507	2.60695	-6.19385	3UTR
hsa-miR-1307-3p	NM_002794	PSMB2	2945	2966	1	-26.3	1	4.42e-08	0.368	0.114248	0.133179	-4.84971	3UTR
hsa-miR-1307-3p	NM_001199780	PSMB2	2395	2442	1	-26.5	1	4.42e-08	0.368	0.1995	0.165901	-4.84971	3UTR
hsa-miR-1307-3p	NM_001190481	CLSPN	7369	7409	1	-21.7	1	0.000442948	0.515	2.59952	2.32782	-4.67302	3UTR
hsa-miR-1307-3p	NM_022111	CLSPN	7561	7601	1	-21.7	1	0.000442948	0.515	2.59952	2.32782	-4.67302	3UTR
hsa-miR-1307-3p	NM_001297434	INPP5B	2723	2754	1	-23.2	1	0.0136305	0.471	4.5955	4.02959	-6.82535	3UTR
hsa-miR-1307-3p	NM_016037	UTP11	1909	1934	1	-25.8	1	0.000400038	0.485	0.325654	0.0978676	-9.18387	3UTR
hsa-miR-1307-3p	NM_133467	CITED4	776	796	1	-33.9	1	3.4e-08	0.221	1.52082	1.06723	-7.88174	3UTR
hsa-miR-1307-3p	NM_015284	SZT2	13490	13533	1	-31.7	1	1.83e-07	0.25	2.13743	0.858936	-3.79332	3UTR
hsa-miR-1307-3p	NM_001286818	KLF5	1539	1570	1	-26.3	1	0.000258245	0.412	1.33395	1.49497	-4.17062	3UTR
hsa-miR-1307-3p	NM_001306070	MBNL2	2492	2513	1	-23.6	1	0.000430003	0.618	2.63275	2.61687	-4.957	3UTR
hsa-miR-1307-3p	NM_144778	MBNL2	2580	2601	1	-23.6	1	0.000430003	0.618	1.78598	3.34822	-4.957	3UTR
hsa-miR-1307-3p	NM_207304	MBNL2	2449	2470	1	-23.6	1	0.000430003	0.618	2.63275	2.61687	-4.957	3UTR
hsa-miR-1307-3p	NM_033110	GGACT	762	783	1	-25.6	1	6.25e-07	0.324	-0.122821	0.468186	-8.01983	3UTR
hsa-miR-1307-3p	NM_006322	TUBGCP3	3041	3068	1	-24.8	1	0.000690277	0.353	0	0	-8.7692	3UTR
hsa-miR-1307-3p	NM_000131	F7	1990	2016	1	-26.5	1	0.0255206	0.544	-0.504689	-0.231955	-3.79332	3UTR
hsa-miR-1307-3p	NM_019616	F7	1924	1950	1	-26.5	1	0.0255206	0.544	-0.504689	-0.231955	-3.79332	3UTR
hsa-miR-1307-3p	NM_001267554	F7	1738	1764	1	-26.5	1	0.0255206	0.544	-0.504689	-0.231955	-3.79332	3UTR
hsa-miR-1307-3p	NM_001312675	F10	1062	1108	1	-29	1	5.48e-06	0.338	3.23656	1.60053	-9.59293	3UTR
hsa-miR-1307-3p	NM_001278514	CUL4A	2866	2888	1	-23.6	1	0.000262027	0.471	0.228961	0.294157	-7.10805	3UTR
hsa-miR-1307-3p	NM_003589	CUL4A	2880	2902	1	-23.6	1	0.000262027	0.471	0.228961	0.294157	-7.10805	3UTR
hsa-miR-1307-3p	NM_001354939	CUL4A	2855	2877	1	-23.6	1	0.000262027	0.471	0.228961	0.294157	-7.10805	3UTR
hsa-miR-1307-3p	NM_001286732	GRTP1	1464	1487	1	-25.6	1	3.45e-05	0.397	3.26487	2.6607	-6.77039	3UTR
hsa-miR-1307-3p	NM_001146683	TMEM253	1369	1388	1	-20.2	1	0.0222467	0.426	-0.214962	0.0892137	-11.1389	3UTR
hsa-miR-1307-3p	NM_004995	MMP14	3206	3229	1	-27.5	1	0.000228497	0.309	-0.448781	-0.168844	-6.51454	3UTR
hsa-miR-1307-3p	XM_011524440	RETREG3	2090	2111	1	-25.2	1	0.000109819	0.368	0	0	-6.58625	3UTR
hsa-miR-1307-3p	NM_000151	G6PC	2670	2688	1	-21.6	1	0.00120087	0.588	0.106887	-0.0366014	-12.5956	3UTR
hsa-miR-1307-3p	NM_001270397	G6PC	2593	2611	1	-21.6	1	0.00120087	0.588	0.106887	-0.0366014	-12.5956	3UTR
hsa-miR-1307-3p	NM_001291586	TMEM106A	1661	1681	1	-21	1	2.05e-05	0.5	-0.0718285	-0.0398913	-7.69925	3UTR
hsa-miR-1307-3p	NM_145041	TMEM106A	1639	1659	1	-21	1	2.05e-05	0.5	-0.0718285	-0.0398913	-7.69925	3UTR
hsa-miR-1307-3p	NM_001291587	TMEM106A	1495	1515	1	-21	1	2.05e-05	0.5	-0.0718285	-0.0398913	-7.69925	3UTR
hsa-miR-1307-3p	NM_001291588	TMEM106A	1330	1350	1	-21	1	2.05e-05	0.5	-0.0718285	-0.0398913	-7.69925	3UTR
hsa-miR-1307-3p	NM_001136483	CFAP97D1	595	612	1	-17.7	1	0.00296096	0.515	0.497305	0.848361	-16.9606	3UTR
hsa-miR-1307-3p	NM_001352769	ARL17B	2157	2215	1	-21.7	1	9.8e-07	0.405	0.50399	0.0751795	-5.22671	3UTR
hsa-miR-1307-3p	NM_001113738	ARL17A	3379	3404	1	-23.3	1	0.000113334	0.529	0.319189	-0.0696537	-7.38222	3UTR
hsa-miR-1307-3p	NM_003396	WNT9B	2613	2637	1	-25.2	1	5.71e-05	0.397	0.424144	0.849095	-9.54656	3UTR
hsa-miR-1307-3p	XM_011525502	GOSR2	739	757	1	-23.8	1	0.000225824	0.515	0	0	-6.24613	3UTR
hsa-miR-1307-3p	NM_001002841	MYL4	879	902	1	-23.1	1	0.000475103	0.662	0.273938	-0.0881584	-8.13154	3UTR
hsa-miR-1307-3p	NM_001276453	KPNB1	3052	3066	1	-21.4	1	1.39e-05	0.456	2.29149	1.77204	-7.05204	3UTR
hsa-miR-1307-3p	NM_003110	SP2	2345	2364	1	-24.7	1	5.66e-06	0.309	0.163697	0.351753	-10.8357	3UTR
hsa-miR-1307-3p	NM_024320	PRR15L	618	638	1	-28.5	1	0.000196525	0.397	0.0115004	0.0938084	-6.54929	3UTR
hsa-miR-1307-3p	XM_005257286	HOXB8	3365	3386	1	-27.9	1	0.0265243	0.309	0	0	-8.56189	3UTR
hsa-miR-1307-3p	XM_024450656	ZNF652	4929	4960	1	-21.4	1	3.42e-06	0.441	0	0	-4.65016	3UTR
hsa-miR-1307-3p	NM_007225	NXPH3	4280	4300	1	-26.8	1	3.27e-06	0.368	-0.323328	-0.184827	-10.8357	3UTR
hsa-miR-1307-3p	NM_005837	POP7	720	743	1	-23	1	0.00259844	0.471	0.0957709	-0.150655	-6.77237	3UTR
hsa-miR-1307-3p	NM_000799	EPO	1019	1039	1	-25.5	1	0.00170435	0.412	2.14432	1.38067	-5.3155	3UTR
hsa-miR-1307-3p	XM_005250452	POLR2J	851	871	1	-24.1	1	4.42e-05	0.368	0	0	-8.19652	3UTR
hsa-miR-1307-3p	XM_005250215	NAPEPLD	3674	3690	1	-20.4	1	0.000977998	0.529	0	0	-11.9854	3UTR
hsa-miR-1307-3p	XM_005250266	HBP1	2800	2832	1	-22.9	1	0.000609462	0.441	0	0	-7.4978	3UTR
hsa-miR-1307-3p	NM_001197079	IFRD1	2446	2465	1	-20	1	0.000122948	0.574	0.0605199	0.156012	-13.4143	3UTR
hsa-miR-1307-3p	NM_024781	CCDC102B	2267	2290	1	-20.6	1	0.00627404	0.618	0.344322	0.0164537	-8.23819	3UTR
hsa-miR-1307-3p	NM_001306093	ZADH2	2936	2955	1	-23.9	1	2.27e-06	0.529	0.379244	0.618247	-13.1027	3UTR
hsa-miR-1307-3p	NM_001037331	SMIM21	675	692	1	-19.9	1	0.0261168	0.441	1.63757	2.53883	-11.3233	3UTR
hsa-miR-1307-3p	NM_001025092	MBP	1490	1510	1	-24.4	1	0.000401357	0.324	0.511795	0.442878	-10.4034	3UTR
hsa-miR-1307-3p	NM_001025090	MBP	1523	1543	1	-24.4	1	0.000401357	0.324	0.692267	0.599212	-10.4034	3UTR
hsa-miR-1307-3p	NM_001025081	MBP	1601	1621	1	-24.4	1	0.000401357	0.324	2.49699	1.97021	-10.4034	3UTR
hsa-miR-1307-3p	NM_002819	PTBP1	1793	1815	1	-24.5	1	1.49e-05	0.353	3.4772	2.89616	-9.20348	3UTR
hsa-miR-1307-3p	NM_031990	PTBP1	1772	1794	1	-24.5	1	1.49e-05	0.353	3.4772	2.89616	-9.20348	3UTR
hsa-miR-1307-3p	NM_031991	PTBP1	1715	1737	1	-24.5	1	1.49e-05	0.353	3.4772	2.89616	-9.20348	3UTR
hsa-miR-1307-3p	XM_017026883	POLR2E	788	827	1	-22.5	1	3.46e-06	0.309	0	0	-9.30896	3UTR
hsa-miR-1307-3p	XM_005259506	C19orf25	949	969	1	-23.9	1	2.91e-08	0.382	0	0	-10.5559	3UTR
hsa-miR-1307-3p	XM_006722653	C19orf25	921	941	1	-23.9	1	2.91e-08	0.382	0	0	-10.5559	3UTR
hsa-miR-1307-3p	NM_001136503	SMIM24	839	862	1	-24.1	1	2.5e-05	0.441	0.0578975	-0.416551	-6.84241	3UTR
hsa-miR-1307-3p	NM_025241	UBXN6	1540	1563	1	-26.5	1	3.65e-07	0.265	1.6952	1.47547	-7.89755	3UTR
hsa-miR-1307-3p	NM_001097641	FUT3	1339	1358	1	-24.6	1	1.5e-05	0.353	0.973683	0.253507	-6.442	3UTR
hsa-miR-1307-3p	NM_001097640	FUT3	1478	1497	1	-24.6	1	1.5e-05	0.353	2.86116	0.452901	-6.442	3UTR
hsa-miR-1307-3p	NM_001974	ADGRE1	2744	2765	1	-21	1	0.000551349	0.529	0.0492205	-0.116926	-5.3155	3UTR
hsa-miR-1307-3p	NM_001256253	ADGRE1	2549	2570	1	-21	1	0.000551349	0.529	0.0492205	-0.116926	-5.3155	3UTR
hsa-miR-1307-3p	NM_001256255	ADGRE1	2213	2234	1	-21	1	0.000551349	0.529	0.0492205	-0.116926	-5.3155	3UTR
hsa-miR-1307-3p	NM_001256252	ADGRE1	2687	2708	1	-21	1	0.000551349	0.529	0.0492205	-0.116926	-5.3155	3UTR
hsa-miR-1307-3p	NM_001256254	ADGRE1	2321	2342	1	-21	1	0.000551349	0.529	0.0492205	-0.116926	-5.3155	3UTR
hsa-miR-1307-3p	NM_020533	MCOLN1	1973	2000	1	-26.9	1	1.13e-05	0.382	0.176832	0.376435	-3.79332	3UTR
hsa-miR-1307-3p	NM_001002235	SERPINA1	1703	1727	1	-22	1	7.52e-05	0.426	2.02452	-0.112941	-5.08246	3UTR
hsa-miR-1307-3p	NM_001127702	SERPINA1	1844	1868	1	-22	1	7.52e-05	0.426	2.73885	0.192275	-5.08246	3UTR
hsa-miR-1307-3p	NM_000295	SERPINA1	1724	1748	1	-22	1	7.52e-05	0.426	2.11955	0.51213	-5.08246	3UTR
hsa-miR-1307-3p	NM_152592	SYNE3	11588	11611	1	-27.8	1	7.73e-06	0.397	2.01204	1.30516	-12.63	3UTR
hsa-miR-1307-3p	NM_004918	TCL1B	1081	1105	1	-20.4	1	2.82e-06	0.529	0.0273905	-0.316941	-9.44123	3UTR
hsa-miR-1307-3p	NM_001350948	WDR25	1748	1776	1	-26.5	1	6.2e-05	0.441	-0.760417	1.98611	-6.10696	3UTR
hsa-miR-1307-3p	NM_001161476	WDR25	1739	1767	1	-26.5	1	6.2e-05	0.441	-0.760417	1.98611	-6.10696	3UTR
hsa-miR-1307-3p	NM_001350950	WDR25	902	930	1	-26.5	1	6.2e-05	0.441	-0.760417	1.98611	-6.10696	3UTR
hsa-miR-1307-3p	NM_181291	WDR20	1953	1980	1	-27.1	1	1.37e-05	0.353	0.30277	0.293007	-6.59337	3UTR
hsa-miR-1307-3p	NM_001242416	WDR20	1770	1797	1	-27.1	1	1.37e-05	0.353	0.30277	0.293007	-6.59337	3UTR
hsa-miR-1307-3p	NM_183004	EIF5	3049	3069	1	-24	1	6.8e-05	0.426	0.121844	0.1866	-5.48126	3UTR
hsa-miR-1307-3p	NM_145701	CDCA4	1784	1813	1	-25.2	1	0.00136893	0.471	2.09164	1.43593	-4.957	3UTR
hsa-miR-1307-3p	NM_017955	CDCA4	2310	2339	1	-25.2	1	0.00136893	0.471	2.09164	1.43593	-4.957	3UTR
hsa-miR-1307-3p	NM_001278695	GPR132	2511	2528	1	-24.7	1	5.64e-06	0.338	2.03093	2.68057	-10.8357	3UTR
hsa-miR-1307-3p	NM_001242789	BRF1	1666	1699	1	-28.5	1	4.1e-05	0.294	5.69099	3.21249	-5.08246	3UTR
hsa-miR-1307-3p	NM_004689	MTA1	2738	2758	1	-32.3	1	6.87e-10	0.324	0.502838	1.64095	-8.25293	3UTR
hsa-miR-1307-3p	NM_001203258	MTA1	2691	2711	1	-32.3	1	6.87e-10	0.324	0.502838	1.64095	-8.25293	3UTR
hsa-miR-1307-3p	NM_001145004	GOLGA6L6	3790	3834	1	-25.1	1	0.000674653	0.412	-0.533828	0.0977295	-6.6181	3UTR
hsa-miR-1307-3p	NM_015307	FAM189A1	3440	3491	1	-31.9	1	1.41e-08	0.324	0.183924	0.496215	-5.08246	3UTR
hsa-miR-1307-3p	NM_001320917	CHRM5	2713	2741	1	-23.5	1	0.000216195	0.515	0.397311	0.278846	-5.81791	3UTR
hsa-miR-1307-3p	NM_001355281	NANOGP8	1723	1749	1	-22.7	1	0.000146806	0.471	0.307676	-0.242866	-8.73858	3UTR
hsa-miR-1307-3p	NM_001003943	BMF	1407	1429	1	-24.7	1	3.2e-06	0.338	0.778206	0.489503	-8.27579	3UTR
hsa-miR-1307-3p	NM_001003940	BMF	1558	1580	1	-24.7	1	3.2e-06	0.338	0.171798	0.26957	-8.27579	3UTR
hsa-miR-1307-3p	NM_033503	BMF	1401	1431	1	-24.8	1	3.2e-06	0.338	0.953978	0.573324	-8.27579	3UTR
hsa-miR-1307-3p	NM_001348716	KDM6B	5687	5727	1	-27.3	1	0.00281632	0.544	1.38571	1.35887	-3.79332	3UTR
hsa-miR-1307-3p	NM_001080424	KDM6B	5793	5833	1	-27.3	1	0.00281632	0.544	1.38571	1.35887	-3.79332	3UTR
hsa-miR-1307-3p	NM_001146684	RNF222	2675	2707	1	-24.7	1	8.6e-06	0.471	1.95844	3.58394	-4.79441	3UTR
hsa-miR-1307-3p	NM_001204477	CDRT4	2093	2112	1	-21.5	1	0.00797082	0.603	0.509418	0.542762	-8.82806	3UTR
hsa-miR-1307-3p	NM_001042698	ZSWIM7	746	768	1	-21.4	1	1.99e-05	0.441	-0.573719	0.0435988	-6.9638	3UTR
hsa-miR-1307-3p	NM_001042697	ZSWIM7	876	898	1	-21.4	1	1.99e-05	0.441	-0.344914	-0.0861342	-6.9638	3UTR
hsa-miR-1307-3p	NM_178836	PLD6	1015	1034	1	-25.2	1	4.12e-05	0.515	-0.00228041	-0.209801	-11.5499	3UTR
hsa-miR-1307-3p	NM_001288789	TOM1L2	3682	3712	1	-25.1	1	8.77e-06	0.397	0.110985	-0.0393991	-4.957	3UTR
hsa-miR-1307-3p	NM_001288788	TOM1L2	3685	3715	1	-25.1	1	8.77e-06	0.397	0.0475933	-0.0423964	-4.957	3UTR
hsa-miR-1307-3p	NM_001288786	TOM1L2	3967	3997	1	-25.1	1	8.77e-06	0.397	0.595517	0.303072	-4.957	3UTR
hsa-miR-1307-3p	NM_001082968	TOM1L2	4039	4069	1	-25.1	1	8.77e-06	0.397	0.37198	0.533807	-4.957	3UTR
hsa-miR-1307-3p	NM_001330148	GRAP	1305	1323	1	-25.3	1	0.000810438	0.368	1.88964	1.11337	-10.7938	3UTR
hsa-miR-1307-3p	NM_001129778	GRAPL	560	604	1	-27.9	1	0.000434214	0.382	-0.623559	-0.167086	-9.45376	3UTR
hsa-miR-1307-3p	NM_001353418	GRAPL	554	598	1	-27.9	1	0.000434214	0.382	-0.623559	-0.167086	-9.45376	3UTR
hsa-miR-1307-3p	XM_011523831	KCNJ12	3923	3948	1	-26.4	1	0.000732684	0.412	0	0	-3.79332	3UTR
hsa-miR-1307-3p	NM_016231	NLK	2264	2290	1	-25.3	1	2.3e-06	0.382	2.23481	2.06974	-9.20149	3UTR
hsa-miR-1307-3p	NM_014056	HIGD1A	2180	2206	1	-23.4	1	0.000205532	0.515	0.659104	0.436115	-4.76182	3UTR
hsa-miR-1307-3p	NM_001099669	HIGD1A	2204	2230	1	-23.4	1	0.000205532	0.515	0.68951	0.438143	-4.76182	3UTR
hsa-miR-1307-3p	NM_001258280	ZNF501	2439	2470	1	-22.3	1	0.0293171	0.515	0.318992	-0.207886	-9.54656	3UTR
hsa-miR-1307-3p	NM_014240	LIMD1	3625	3645	1	-25.5	1	1.36e-05	0.382	-0.206598	-0.219842	-8.98838	3UTR
hsa-miR-1307-3p	NM_014240	LIMD1	3891	3918	1	-24.5	1	1.93e-05	0.515	0.0204332	-0.41944	-3.93757	3UTR
hsa-miR-1307-3p	NM_014240	LIMD1	5481	5501	1	-24.3	1	2.81e-05	0.529	0.22515	0.0360173	-8.97132	3UTR
hsa-miR-1307-3p	NM_001317135	PFKFB4	1652	1674	1	-23.2	1	8.71e-05	0.412	0.115489	0.0916798	-9.40429	3UTR
hsa-miR-1307-3p	NM_001317135	PFKFB4	3477	3515	1	-23	1	0.0741867	0.485	0	0	-3.93757	3UTR
hsa-miR-1307-3p	NM_001317137	PFKFB4	3393	3431	1	-23	1	0.0741867	0.485	0	0	-3.93757	3UTR
hsa-miR-1307-3p	NM_004567	PFKFB4	1673	1695	1	-23.2	1	8.71e-05	0.412	0.137703	0.087098	-9.40429	3UTR
hsa-miR-1307-3p	NM_004567	PFKFB4	3498	3536	1	-23	1	0.0741867	0.485	0	0	-3.93757	3UTR
hsa-miR-1307-3p	NM_001308379	ZMYND10	1490	1513	1	-26.9	1	0.000197533	0.382	1.78096	3.07462	-10.1722	3UTR
hsa-miR-1307-3p	NM_015896	ZMYND10	1505	1528	1	-26.9	1	0.000197533	0.382	1.78096	3.07462	-10.1722	3UTR
hsa-miR-1307-3p	NM_001243926	MAPKAPK3	2764	2784	1	-28.2	1	1.21e-07	0.412	0.566921	0.20841	-8.11448	3UTR
hsa-miR-1307-3p	NM_001243925	MAPKAPK3	2285	2305	1	-28.2	1	1.21e-07	0.412	0.566923	0.117576	-8.11448	3UTR
hsa-miR-1307-3p	NM_004635	MAPKAPK3	2270	2290	1	-28.2	1	1.21e-07	0.412	0.566921	0.20841	-8.11448	3UTR
hsa-miR-1307-3p	NM_001286367	NOP9	2215	2235	1	-21.5	1	0.00932331	0.5	-0.379051	-0.16913	-5.19005	3UTR
hsa-miR-1307-3p	NM_001304477	STXBP6	1034	1060	1	-22.6	1	0.00112662	0.662	0.547844	0.546178	-7.28438	3UTR
hsa-miR-1307-3p	XM_017021288	ARHGAP5	5278	5300	1	-26.3	1	0.000484113	0.662	0	0	-5.08246	3UTR
hsa-miR-1307-3p	XM_005267635	ARHGAP5	5281	5303	1	-26.3	1	0.000484113	0.662	0	0	-5.08246	3UTR
hsa-miR-1307-3p	NM_001017923	C14orf28	2438	2463	1	-21.3	1	0.0174334	0.588	1.12723	0.418756	-3.79332	3UTR
hsa-miR-1307-3p	NM_001030001	RPS29	5266	5304	1	-24	1	0.000229915	0.529	-0.657169	-0.0245352	-6.84241	3UTR
hsa-miR-1307-3p	XM_005268012	GNPNAT1	1834	1851	1	-20.3	1	0.00363214	0.529	0	0	-13.6288	3UTR
hsa-miR-1307-3p	NM_001081976	TMIGD3	905	932	1	-20.3	1	0.00550887	0.529	1.71554	1.11691	-8.68381	3UTR
hsa-miR-1307-3p	NM_001010922	BCL2L15	1987	2019	1	-20.4	1	0.00103869	0.574	0.252724	0.231841	-8.05661	3UTR
hsa-miR-1307-3p	NM_001270805	SYT6	2158	2180	1	-23.9	1	0.00509973	0.471	0.198221	0.152127	-10.2546	3UTR
hsa-miR-1307-3p	NM_205848	SYT6	2140	2162	1	-23.9	1	0.00509973	0.471	0.0610115	-0.0172404	-10.2546	3UTR
hsa-miR-1307-3p	NM_001256109	CD101	3342	3360	1	-24.3	1	6.9e-05	0.353	-0.0943154	0.0130315	-8.09481	3UTR
hsa-miR-1307-3p	NM_201263	WARS2	861	903	1	-24.3	1	2.9e-07	0.324	0.215396	-0.0175099	-3.93757	3UTR
hsa-miR-1307-3p	NM_001351372	NBPF26	4243	4276	1	-24.1	1	0.00058966	0.544	-0.149472	-0.0721199	-3.79332	3UTR
hsa-miR-1307-3p	NM_001320149	FAM72B	912	932	1	-21.6	1	3.53e-05	0.588	-0.0194611	0.220702	-11.6594	3UTR
hsa-miR-1307-3p	NM_173638	NBPF15	2842	2875	1	-22.3	1	0.000666172	0.559	0.0647298	-0.190238	-4.65016	3UTR
hsa-miR-1307-3p	NM_001278267	NBPF20	17021	17054	1	-24.1	1	0.00058966	0.544	-0.0432747	-0.209181	-3.79332	3UTR
hsa-miR-1307-3p	NM_005105	RBM8A	4288	4329	1	-25.4	1	0.000102914	0.324	0.478142	1.65081	-8.14122	3UTR
hsa-miR-1307-3p	NM_001101663	NBPF11	3333	3380	1	-24.1	1	0.000247056	0.529	-0.00907034	-0.195069	-3.79332	3UTR
hsa-miR-1307-3p	NM_015383	NBPF14	8657	8690	1	-24.1	1	0.000582515	0.544	-0.419071	-0.229694	-3.79332	3UTR
hsa-miR-1307-3p	NM_001037675	NBPF9	3087	3134	1	-24.1	1	0.00058966	0.544	-0.00574183	0.153716	-3.79332	3UTR
hsa-miR-1307-3p	NM_001277444	NBPF9	3594	3641	1	-24.1	1	0.00058966	0.544	-0.00574183	0.153716	-3.79332	3UTR
hsa-miR-1307-3p	NM_001351365	NBPF19	11764	11797	1	-24.1	1	0.000189614	0.529	-0.265157	-0.29202	-3.79332	3UTR
hsa-miR-1307-3p	NM_001199739	CTSS	1453	1474	1	-21.5	1	6.33e-05	0.485	0.11519	0.280291	-5.08246	3UTR
hsa-miR-1307-3p	NM_000396	CTSK	1500	1531	1	-23	1	0.00178479	0.544	1.97003	1.18733	-7.27064	3UTR
hsa-miR-1307-3p	NM_001159642	BNIPL	1907	1924	1	-25.9	1	0.000225464	0.471	-0.0361964	0.0744005	-10.7891	3UTR
hsa-miR-1307-3p	NM_138278	BNIPL	1655	1672	1	-25.9	1	0.000225464	0.471	-0.0361964	0.0744005	-10.7891	3UTR
hsa-miR-1307-3p	NM_020127	TUFT1	2751	2769	1	-21.4	1	0.000139557	0.485	0.206913	0.100791	-11.7623	3UTR
hsa-miR-1307-3p	XM_005245510	SNX27	5584	5601	1	-22.6	1	0.0278619	0.441	0	0	-12.5956	3UTR
hsa-miR-1307-3p	NM_001166052	APBB2	5586	5606	1	-23.8	1	2.1e-05	0.5	1.82147	0.930315	-9.70677	3UTR
hsa-miR-1307-3p	NM_001166051	APBB2	5592	5612	1	-23.8	1	2.1e-05	0.5	0.678258	0.935825	-9.70677	3UTR
hsa-miR-1307-3p	XM_017007983	GABRA2	4345	4368	1	-21.1	1	0.132065	0.632	0	0	-10.1194	3UTR
hsa-miR-1307-3p	NM_001114175	GABRA2	4853	4876	1	-21.1	1	0.132065	0.632	0.559459	1.24876	-10.1194	3UTR
hsa-miR-1307-3p	NM_017845	COMMD8	723	745	1	-24.4	1	5.73e-05	0.632	0.184695	0.0994305	-9.45376	3UTR
hsa-miR-1307-3p	NM_000232	SGCB	3581	3600	1	-23.1	1	7.87e-05	0.5	4.54512	4.54932	-9.06247	3UTR
hsa-miR-1307-3p	NM_006452	PAICS	2007	2024	1	-21.9	1	0.00184492	0.603	-0.218168	-0.189896	-8.10863	3UTR
hsa-miR-1307-3p	NM_001079525	PAICS	2007	2024	1	-21.9	1	0.00184492	0.603	0.145684	0.108807	-8.10863	3UTR
hsa-miR-1307-3p	NM_001079524	PAICS	1986	2003	1	-21.9	1	0.00184492	0.603	0.145684	0.108807	-8.10863	3UTR
hsa-miR-1307-3p	NM_001076	UGT2B15	2006	2031	1	-20.2	1	0.00137128	0.588	2.46887	0.994188	-9.77961	3UTR
hsa-miR-1307-3p	XM_017008331	ODAM	841	864	1	-19.4	1	2.59e-05	0.632	0	0	-12.661	3UTR
hsa-miR-1307-3p	NM_002994	CXCL5	1748	1790	1	-23.6	1	6.29e-05	0.456	0.140988	0.0604936	-5.22701	3UTR
hsa-miR-1307-3p	NM_144721	THAP6	2230	2262	1	-21.7	1	0.00201661	0.603	0.182023	0.151229	-4.52877	3UTR
hsa-miR-1307-3p	NM_001317791	THAP6	2104	2136	1	-21.7	1	0.00201661	0.603	0.182023	0.151229	-4.52877	3UTR
hsa-miR-1307-3p	NM_001286780	ANTXR2	2655	2675	1	-24.1	1	6.61e-05	0.618	0.254583	-0.0312301	-5.81384	3UTR
hsa-miR-1307-3p	NM_001288997	LIN54	2927	2944	1	-23.2	1	6.06e-05	0.529	0.372699	0.400764	-12.717	3UTR
hsa-miR-1307-3p	NM_001330623	ZNF7	1343	1393	1	-28.2	1	0.000335101	0.412	0.151273	-0.0795591	-4.02637	3UTR
hsa-miR-1307-3p	NM_023080	C8orf33	1700	1742	1	-25.6	1	2.06e-05	0.382	-0.104373	-0.00373175	-5.9393	3UTR
hsa-miR-1307-3p	NM_173550	CCDC171	5351	5370	1	-22.4	1	0.000449917	0.515	7.56338	7.43356	-6.10696	3UTR
hsa-miR-1307-3p	NM_002175	IFNA21	798	816	1	-19.8	1	0.00211615	0.647	0.45642	-0.106695	-5.19005	3UTR
hsa-miR-1307-3p	NM_021268	IFNA17	788	812	1	-20.2	1	0.00060686	0.647	0.484915	-0.352505	-5.19005	3UTR
hsa-miR-1307-3p	NM_001354574	LINGO2	4873	4891	1	-25.6	1	3.78e-05	0.559	0.607106	0.598586	-5.35086	3UTR
hsa-miR-1307-3p	NM_152570	LINGO2	4019	4037	1	-25.6	1	3.78e-05	0.559	-0.428989	0.067919	-5.35086	3UTR
hsa-miR-1307-3p	NM_001164751	ASPH	2028	2050	1	-22.6	1	0.00130764	0.515	1.15437	0.633772	-7.57093	3UTR
hsa-miR-1307-3p	NM_032468	ASPH	2031	2053	1	-22.6	1	0.00130764	0.515	0.759822	0.568184	-7.57093	3UTR
hsa-miR-1307-3p	NM_002603	PDE7A	4941	4961	1	-23.7	1	0.000102231	0.441	1.22181	2.56847	-10.603	3UTR
hsa-miR-1307-3p	NM_002603	PDE7A	1627	1645	1	-22.4	1	0.000114918	0.574	0.0924331	-0.398262	-9.13898	3UTR
hsa-miR-1307-3p	NM_001329606	CSNK1G1	2769	2790	1	-24.5	1	0.00552605	0.456	0.354708	0.136386	-7.39609	3UTR
hsa-miR-1307-3p	NM_001329606	CSNK1G1	6005	6024	1	-23.9	1	0.0778948	0.426	1.09531	0.865537	-11.1389	3UTR
hsa-miR-1307-3p	NM_022048	CSNK1G1	2847	2868	1	-24.5	1	0.00552605	0.456	-0.146543	-0.0283924	-7.39609	3UTR
hsa-miR-1307-3p	NM_015042	ZNF609	6635	6651	1	-25.4	1	4.41e-05	0.456	0.00203404	0.498771	-4.84971	3UTR
hsa-miR-1307-3p	NM_004727	SLC24A1	4389	4406	1	-21.9	1	4.55e-05	0.485	-0.219501	0.086447	-13.7734	3UTR
hsa-miR-1307-3p	NM_001301031	SLC24A1	4138	4155	1	-21.9	1	4.55e-05	0.485	0.0136022	0.0434688	-13.7734	3UTR
hsa-miR-1307-3p	NM_001301032	SLC24A1	4174	4191	1	-21.9	1	4.55e-05	0.485	0.0136022	0.0434688	-13.7734	3UTR
hsa-miR-1307-3p	XM_017022413	MAP2K1	2055	2074	1	-23.3	1	6.26e-05	0.515	0	0	-10.603	3UTR
hsa-miR-1307-3p	NM_024666	AAGAB	3012	3031	1	-21.4	1	0.000955758	0.588	3.14535	1.72515	-10.7938	3UTR
hsa-miR-1307-3p	NM_001031733	CALML4	2930	2946	1	-24.9	1	6.44e-06	0.412	0.0624513	-0.219252	-8.19652	3UTR
hsa-miR-1307-3p	NM_033429	CALML4	3071	3087	1	-24.9	1	6.44e-06	0.412	0.277885	0.27168	-8.19652	3UTR
hsa-miR-1307-3p	NM_033028	BBS4	2143	2163	1	-22.3	1	0.000291098	0.485	0.372851	-0.0985629	-7.87538	3UTR
hsa-miR-1307-3p	NM_001252678	BBS4	2096	2116	1	-22.3	1	0.000291098	0.485	-0.100536	0.0756693	-7.87538	3UTR
hsa-miR-1307-3p	NM_002499	NEO1	6187	6206	1	-28.9	0	0.00523004	0.515	0.15637	0.283859	-15.9792	3UTR
hsa-miR-1307-3p	NM_001172623	NEO1	6028	6047	1	-28.9	0	0.00523004	0.515	0.472056	0.200991	-15.9792	3UTR
hsa-miR-1307-3p	NM_001172624	NEO1	6154	6173	1	-28.9	0	0.00523004	0.515	0.472056	0.200991	-15.9792	3UTR
hsa-miR-1307-3p	NM_001039614	C15orf59	1559	1583	1	-24.8	1	2.11e-05	0.353	-0.166296	-0.182578	-5.81791	3UTR
hsa-miR-1307-3p	NM_153356	TBC1D21	1138	1192	1	-23.4	1	0.000218085	0.441	1.00001	0.825365	-6.10696	3UTR
hsa-miR-1307-3p	NM_001286434	TBC1D21	1030	1084	1	-23.4	1	0.000218085	0.441	1.00001	0.825365	-6.10696	3UTR
hsa-miR-1307-3p	XM_011521161	CIB2	886	906	1	-22.4	1	1.56e-06	0.382	0	0	-7.69638	3UTR
hsa-miR-1307-3p	NM_153815	RASGRF1	3371	3389	1	-23	1	0.0158933	0.412	4.30592	3.57658	-7.83842	3UTR
hsa-miR-1307-3p	NM_001293291	MYEOV	1941	1959	1	-22.4	1	0.00197404	0.426	-0.102811	-0.0858725	-10.603	3UTR
hsa-miR-1307-3p	NM_138768	MYEOV	1847	1865	1	-22.4	1	0.00197404	0.426	-0.102811	-0.0858725	-10.603	3UTR
hsa-miR-1307-3p	NM_001293296	MYEOV	1869	1887	1	-22.4	1	0.00197404	0.426	-0.102811	-0.0858725	-10.603	3UTR
hsa-miR-1307-3p	NM_001144899	CD209	2350	2382	1	-23.7	1	1.25e-06	0.441	0.275558	-0.124272	-7.10805	3UTR
hsa-miR-1307-3p	NM_001144895	CD209	2557	2589	1	-23.7	1	1.25e-06	0.441	-0.608093	-0.222261	-7.10805	3UTR
hsa-miR-1307-3p	NM_001144897	CD209	2815	2847	1	-23.7	1	1.25e-06	0.441	-0.590594	-0.266881	-7.10805	3UTR
hsa-miR-1307-3p	XM_006722615	CLEC4M	1134	1157	1	-24.5	1	0.00354713	0.485	0	0	-6.19951	3UTR
hsa-miR-1307-3p	NM_001144908	CLEC4M	858	881	1	-24.5	1	0.00354713	0.485	-1.89889	-0.892213	-6.19951	3UTR
hsa-miR-1307-3p	NM_001144911	CLEC4M	1050	1073	1	-24.5	1	0.00354713	0.485	-1.89889	-0.892213	-6.19951	3UTR
hsa-miR-1307-3p	NM_024552	CERS4	1570	1587	1	-26	1	1.79e-05	0.368	0.0693263	-0.0354327	-6.3934	3UTR
hsa-miR-1307-3p	XM_011528295	CERS4	1376	1393	1	-26	1	1.79e-05	0.368	0	0	-6.3934	3UTR
hsa-miR-1307-3p	NM_152289	ZNF561	2338	2363	1	-21.3	1	0.0106762	0.647	0.181332	-0.0676548	-7.48298	3UTR
hsa-miR-1307-3p	NM_146388	MRPL4	2172	2188	1	-25.6	1	0.000154757	0.368	0	0	-7.39609	3UTR
hsa-miR-1307-3p	NM_015956	MRPL4	1241	1257	1	-25.6	1	0.000154757	0.368	0	0	-7.39609	3UTR
hsa-miR-1307-3p	NM_146387	MRPL4	1105	1121	1	-25.6	1	0.000154757	0.368	-0.579096	-0.571432	-7.39609	3UTR
hsa-miR-1307-3p	NM_001544	ICAM4	909	975	1	-29	1	3.41e-06	0.382	-0.347571	-0.10702	-6.10696	3UTR
hsa-miR-1307-3p	NM_199141	CARM1	2434	2472	1	-27.7	1	3.15e-08	0.279	3.2908	2.2216	-8.25293	3UTR
hsa-miR-1307-3p	NM_001317031	SPC24	1178	1224	1	-22.9	1	0.00136672	0.397	1.00666	0.479743	-3.93757	3UTR
hsa-miR-1307-3p	NM_182513	SPC24	2089	2135	1	-22.9	1	0.00136672	0.397	1.00666	0.479743	-3.93757	3UTR
hsa-miR-1307-3p	NM_021915	ZNF69	716	734	1	-23.4	1	0.00836337	0.529	-0.559997	0.0225035	-12.5956	3UTR
hsa-miR-1307-3p	NM_001080821	ZNF799	2316	2339	1	-21.3	1	0.0119908	0.588	0.390817	0.25809	-9.11557	3UTR
hsa-miR-1307-3p	NM_020714	ZNF490	3066	3086	1	-23.7	1	0.000248922	0.426	-0.815382	-0.0535801	-10.603	3UTR
hsa-miR-1307-3p	NM_020714	ZNF490	5818	5844	1	-21.7	1	0.015013	0.515	0.852161	0.211463	-6.19385	3UTR
hsa-miR-1307-3p	NM_002501	NFIX	4687	4706	1	-27.9	1	0.000142739	0.309	-0.22245	0.806488	-7.83842	3UTR
hsa-miR-1307-3p	XM_005259920	NFIX	5521	5540	1	-27.9	1	0.000142739	0.309	0	0	-7.83842	3UTR
hsa-miR-1307-3p	NM_001271044	NFIX	4656	4675	1	-27.9	1	0.000142739	0.309	1.09212	0.672579	-7.83842	3UTR
hsa-miR-1307-3p	XM_006722760	NFIX	4688	4707	1	-27.9	1	0.000142739	0.309	0	0	-7.83842	3UTR
hsa-miR-1307-3p	NM_002918	RFX1	4003	4052	1	-27.6	1	3.18e-05	0.456	1.02181	1.63707	-5.33701	3UTR
hsa-miR-1307-3p	NM_020184	CNNM4	3034	3060	1	-26.5	1	8.71e-05	0.471	0.318196	0.0828786	-5.22671	3UTR
hsa-miR-1307-3p	NM_144994	ANKRD23	2442	2461	1	-24.6	1	1.03e-06	0.397	0.8917	0.815546	-6.85796	3UTR
hsa-miR-1307-3p	XM_017003147	TXNDC9	1216	1259	1	-24.5	1	0.000141782	0.588	0	0	-5.52986	3UTR
hsa-miR-1307-3p	XM_017005361	MAP4K4	6418	6440	1	-21.9	1	0.000246425	0.426	0	0	-6.77039	3UTR
hsa-miR-1307-3p	XM_006712869	MAP4K4	6187	6209	1	-21.9	1	0.000246425	0.426	0	0	-6.77039	3UTR
hsa-miR-1307-3p	XM_017005371	MAP4K4	6178	6200	1	-21.9	1	0.000246425	0.426	0	0	-6.77039	3UTR
hsa-miR-1307-3p	XM_005264071	MAP4K4	6175	6197	1	-21.9	1	0.000246425	0.426	0	0	-6.77039	3UTR
hsa-miR-1307-3p	XM_005264069	MAP4K4	6247	6269	1	-21.9	1	0.000246425	0.426	0	0	-6.77039	3UTR
hsa-miR-1307-3p	XM_017005375	MAP4K4	6085	6107	1	-21.9	1	0.000246425	0.426	0	0	-6.77039	3UTR
hsa-miR-1307-3p	NM_001242559	MAP4K4	4088	4107	1	-23	1	0.00256053	0.456	-0.298949	3.47086	-9.57236	3UTR
hsa-miR-1307-3p	XM_011511807	IL1R2	3737	3758	1	-21.4	1	0.000378044	0.5	0	0	-7.37138	3UTR
hsa-miR-1307-3p	NM_032718	MFSD9	4622	4648	1	-25.4	1	8.13e-05	0.529	3.40206	4.26553	-3.93757	3UTR
hsa-miR-1307-3p	XM_006712799	C2orf40	575	595	1	-21.7	1	0.024373	0.574	0	0	-13.4216	3UTR
hsa-miR-1307-3p	XM_017005106	C2orf40	475	495	1	-21.7	1	0.024373	0.574	0	0	-13.4216	3UTR
hsa-miR-1307-3p	NM_144498	OSBPL2	3136	3157	1	-22.8	1	0.000865107	0.426	0.161639	-0.376867	-5.69245	3UTR
hsa-miR-1307-3p	NM_014835	OSBPL2	3100	3121	1	-22.8	1	0.000865107	0.426	0.161639	-0.376867	-5.69245	3UTR
hsa-miR-1307-3p	NM_001278649	OSBPL2	2957	2978	1	-22.8	1	0.000865107	0.426	0.161639	-0.376867	-5.69245	3UTR
hsa-miR-1307-3p	NM_152864	NKAIN4	891	916	1	-26.6	1	0.00027749	0.515	2.97086	1.94801	-5.03583	3UTR
hsa-miR-1307-3p	NM_020713	ZNF512B	3261	3280	1	-25.5	1	0.0877659	0.338	-0.140648	0.741692	-5.69245	3UTR
hsa-miR-1307-3p	NM_206866	BACH1	3719	3740	1	-24.8	1	0.000216926	0.559	0.356339	0.276643	-6.67474	3UTR
hsa-miR-1307-3p	NM_181619	KRTAP21-1	327	349	1	-18.9	1	0.0139701	0.662	-0.299129	0.306754	-13.6602	3UTR
hsa-miR-1307-3p	NM_175858	KRTAP11-1	555	572	1	-23.3	1	0.0182976	0.441	1.58142	1.16349	-10.4205	3UTR
hsa-miR-1307-3p	NM_001331008	ITSN1	5083	5098	1	-21.9	1	3.57e-10	0.353	3.24535	2.46856	-7.16335	3UTR
hsa-miR-1307-3p	NM_001331009	ITSN1	5281	5296	1	-21.9	1	3.57e-10	0.353	3.24535	2.46856	-7.16335	3UTR
hsa-miR-1307-3p	NM_001331011	ITSN1	5068	5083	1	-21.9	1	3.57e-10	0.353	3.24535	2.46856	-7.16335	3UTR
hsa-miR-1307-3p	NM_001331012	ITSN1	5170	5185	1	-21.9	1	3.57e-10	0.353	3.24535	2.46856	-7.16335	3UTR
hsa-miR-1307-3p	NM_001001132	ITSN1	5218	5233	1	-21.9	1	3.57e-10	0.353	0.446966	0.0428882	-7.16335	3UTR
hsa-miR-1307-3p	NM_015056	RRP1B	3119	3142	1	-25	1	0.000253357	0.309	0.211884	-0.567848	-6.442	3UTR
hsa-miR-1307-3p	XM_005261160	AGPAT3	2546	2604	1	-30.8	1	4.24e-05	0.338	0	0	-7.14013	3UTR
hsa-miR-1307-3p	XM_006724029	AGPAT3	2498	2532	1	-30.8	1	4.24e-05	0.338	0	0	-7.14013	3UTR
hsa-miR-1307-3p	XM_006724030	AGPAT3	2442	2500	1	-30.8	1	4.24e-05	0.338	0	0	-7.14013	3UTR
hsa-miR-1307-3p	NM_001127491	ITGB2	2584	2619	1	-27.4	1	0.0156929	0.5	2.61144	1.86404	-3.79332	3UTR
hsa-miR-1307-3p	NM_000211	ITGB2	2594	2629	1	-27.4	1	0.0156929	0.5	2.31518	1.36451	-3.79332	3UTR
hsa-miR-1307-3p	NM_001348244	PCBP3	1701	1724	1	-25.9	1	3.32e-05	0.485	0.181987	0.0477109	-6.28309	3UTR
hsa-miR-1307-3p	NM_001348244	PCBP3	1936	1956	1	-24.2	1	0.00204485	0.426	-0.679762	-0.522962	-6.54929	3UTR
hsa-miR-1307-3p	XM_024452111	PCBP3	1780	1803	1	-25.9	1	3.32e-05	0.485	0	0	-6.28309	3UTR
hsa-miR-1307-3p	XM_024452111	PCBP3	2015	2035	1	-24.2	1	0.00204485	0.426	0	0	-6.54929	3UTR
hsa-miR-1307-3p	XM_024452115	PCBP3	1708	1731	1	-25.9	1	3.32e-05	0.485	0	0	-6.28309	3UTR
hsa-miR-1307-3p	XM_024452115	PCBP3	1943	1963	1	-24.2	1	0.00204485	0.426	0	0	-6.54929	3UTR
hsa-miR-1307-3p	NM_020528	PCBP3	1418	1441	1	-25.9	1	3.32e-05	0.485	-0.297569	-0.323146	-6.28309	3UTR
hsa-miR-1307-3p	NM_020528	PCBP3	1653	1673	1	-24.2	1	0.00204485	0.426	-0.342619	-0.614078	-6.54929	3UTR
hsa-miR-1307-3p	NM_001130141	PCBP3	1340	1363	1	-25.9	1	3.32e-05	0.485	-0.297569	-0.323146	-6.28309	3UTR
hsa-miR-1307-3p	NM_001130141	PCBP3	1575	1595	1	-24.2	1	0.00204485	0.426	-0.342619	-0.614078	-6.54929	3UTR
hsa-miR-1307-3p	NM_058175	COL6A2	2782	2804	1	-27.7	1	9.75e-05	0.338	0.309149	1.10209	-6.3934	3UTR
hsa-miR-1307-3p	NM_001286463	C21orf58	1407	1425	1	-25.1	1	2.52e-05	0.309	0.602436	0.356104	-8.68381	3UTR
hsa-miR-1307-3p	NM_001282227	ADA2	1973	2010	1	-25.8	1	0.000519394	0.397	0.18748	0.0709062	-7.07355	3UTR
hsa-miR-1307-3p	NM_001282227	ADA2	2645	2660	1	-23	1	0.000207305	0.471	-0.568586	-0.243195	-6.51454	3UTR
hsa-miR-1307-3p	NM_001282228	ADA2	2747	2762	1	-23	1	0.000207305	0.471	0.453145	1.84106	-6.51454	3UTR
hsa-miR-1307-3p	NM_001282225	ADA2	2200	2237	1	-25.8	1	0.000519394	0.397	0.20887	-0.0360429	-7.07355	3UTR
hsa-miR-1307-3p	NM_001282225	ADA2	2872	2887	1	-23	1	0.000207305	0.471	2.8931	2.69905	-6.51454	3UTR
hsa-miR-1307-3p	NM_177405	ADA2	1406	1443	1	-25.8	1	0.000519394	0.397	0.482618	0.172247	-7.07355	3UTR
hsa-miR-1307-3p	XM_011546133	ADA2	2098	2135	1	-25.8	1	0.000519394	0.397	0	0	-7.07355	3UTR
hsa-miR-1307-3p	XM_011546133	ADA2	2770	2785	1	-23	1	0.000207305	0.471	0	0	-6.51454	3UTR
hsa-miR-1307-3p	NM_001009939	2020-09-05	1417	1441	1	-27.4	1	9.04e-05	0.324	0.000281269	2.27081	-6.40725	3UTR
hsa-miR-1307-3p	NM_001256523	ZNF74	1319	1354	1	-25.9	1	9.67e-07	0.338	-0.134572	0.79079	-5.83853	3UTR
hsa-miR-1307-3p	NM_001003891	MED15	3274	3295	1	-25.9	1	1.09e-09	0.279	-0.424764	0.289643	-9.20149	3UTR
hsa-miR-1307-3p	NM_015889	MED15	3154	3175	1	-25.9	1	1.09e-09	0.279	-0.424764	0.289643	-9.20149	3UTR
hsa-miR-1307-3p	NM_001293236	MED15	2941	2962	1	-25.9	1	1.09e-09	0.279	-0.424764	0.289643	-9.20149	3UTR
hsa-miR-1307-3p	NM_001293235	MED15	3143	3164	1	-25.9	1	1.09e-09	0.279	-0.424764	0.289643	-9.20149	3UTR
hsa-miR-1307-3p	XM_011530010	HIC2	6269	6310	1	-27.1	1	0.000347961	0.368	0	0	-7.14013	3UTR
hsa-miR-1307-3p	NM_152855	IGLL1	520	542	1	-26.6	1	0.00025896	0.353	0.333134	0.126054	-6.07246	3UTR
hsa-miR-1307-3p	NM_152855	IGLL1	477	497	1	-22.5	1	1.54e-05	0.382	0.031823	0.172666	-9.77961	3UTR
hsa-miR-1307-3p	NM_021916	ZNF70	3614	3646	1	-26.9	1	1.27e-06	0.456	0.0605549	-0.0528858	-7.28438	3UTR
hsa-miR-1307-3p	NM_005160	GRK3	8017	8039	1	-26.6	1	5.18e-05	0.456	0.356638	1.47827	-5.38561	3UTR
hsa-miR-1307-3p	NM_032591	SLC9A7	3777	3800	1	-26.2	1	0.00268966	0.485	0	0	-7.91236	3UTR
hsa-miR-1307-3p	NM_001257291	SLC9A7	3780	3803	1	-26.2	1	0.00268966	0.485	0	0	-7.91236	3UTR
hsa-miR-1307-3p	NM_001318877	PAGE4	406	427	1	-26.1	1	3.73e-05	0.632	0	0	-6.50069	3UTR
hsa-miR-1307-3p	NM_007003	PAGE4	418	439	1	-26.1	1	3.73e-05	0.632	0	0	-6.50069	3UTR
hsa-miR-1307-3p	XM_017029744	WNK3	8246	8267	1	-21.7	1	1.06e-05	0.588	0	0	-9.16064	3UTR
hsa-miR-1307-3p	NM_007250	KLF8	7662	7698	1	-22.8	1	0.000734949	0.574	0	0	-5.48126	3UTR
hsa-miR-1307-3p	NM_001159296	KLF8	7110	7146	1	-22.8	1	0.000734949	0.574	0	0	-5.48126	3UTR
hsa-miR-1307-3p	NM_001324099	KLF8	6646	6682	1	-22.8	1	0.000734949	0.574	0	0	-5.48126	3UTR
hsa-miR-1307-3p	NM_006517	SLC16A2	2747	2778	1	-26.9	1	0.000115317	0.441	0	0	-5.69428	3UTR
hsa-miR-1307-3p	NM_001146256	ZDHHC15	3662	3681	1	-25.9	1	5.49e-05	0.397	0	0	-9.97295	3UTR
hsa-miR-1307-3p	NM_144969	ZDHHC15	3689	3708	1	-25.9	1	5.49e-05	0.397	0	0	-9.97295	3UTR
hsa-miR-1307-3p	NM_004320	ATP2A1	3438	3457	1	-30.3	1	0.00265958	0.485	1.19466	0.721028	-11.2074	3UTR
hsa-miR-1307-3p	NM_173201	ATP2A1	3396	3415	1	-30.3	1	0.00265958	0.485	1.19466	0.721028	-11.2074	3UTR
hsa-miR-1307-3p	NM_001286075	ATP2A1	3087	3106	1	-30.3	1	0.00265958	0.485	1.19466	0.721028	-11.2074	3UTR
hsa-miR-1307-3p	NM_001256443	PRRT2	2870	2889	1	-25.4	1	9.24e-10	0.397	0.48197	0.390539	-9.77961	3UTR
hsa-miR-1307-3p	NM_001256442	PRRT2	2443	2462	1	-25.4	1	9.24e-10	0.397	0.48197	0.390539	-9.77961	3UTR
hsa-miR-1307-3p	NM_145239	PRRT2	2281	2300	1	-25.4	1	9.24e-10	0.397	0.48197	0.390539	-9.77961	3UTR
hsa-miR-1307-3p	XM_017022888	PRRT2	2156	2175	1	-25.4	1	9.24e-10	0.397	0	0	-9.77961	3UTR
hsa-miR-1307-3p	NM_001305020	ZNF747	1314	1332	1	-25.8	1	2.61e-09	0.206	-0.00841312	0.198678	-8.70704	3UTR
hsa-miR-1307-3p	NM_023931	ZNF747	1317	1335	1	-25.8	1	2.61e-09	0.206	0.175667	0.182403	-8.70704	3UTR
hsa-miR-1307-3p	NM_000294	PHKG2	1613	1635	1	-26	1	6.14e-05	0.382	0.268152	0.500359	-6.82535	3UTR
hsa-miR-1307-3p	NM_014771	RNF40	5434	5456	1	-29.3	1	3.45e-08	0.294	0	0	-7.80875	3UTR
hsa-miR-1307-3p	NM_001142777	HSD3B7	978	999	1	-25.8	1	4.23e-09	0.265	1.48696	1.40075	-10.603	3UTR
hsa-miR-1307-3p	NM_000887	ITGAX	4406	4430	1	-25.3	1	5.16e-06	0.338	-0.174454	-0.0444632	-7.14013	3UTR
hsa-miR-1307-3p	NM_001286375	ITGAX	3835	3859	1	-25.3	1	5.16e-06	0.338	-0.174454	-0.0444632	-7.14013	3UTR
hsa-miR-1307-3p	NM_001130913	ZNF720	1612	1628	1	-19	1	0.0138598	0.588	0.323394	0.415153	-11.8602	3UTR
hsa-miR-1307-3p	NM_001308301	MYLK3	4056	4077	1	-23.3	1	3.08e-05	0.5	0.301037	-0.05021	-7.68219	3UTR
hsa-miR-1307-3p	NM_001328422	RPGRIP1L	2294	2336	1	-27.8	1	3.24e-05	0.5	1.67916	2.64142	-3.93757	3UTR
hsa-miR-1307-3p	NM_001080432	FTO	3906	3932	1	-23.9	1	0.000875941	0.471	-0.1217	0.0251532	-9.99582	3UTR
hsa-miR-1307-3p	NM_001330556	DOK4	1783	1818	1	-24.9	1	0.00133906	0.456	3.67904	4.83301	-5.96215	3UTR
hsa-miR-1307-3p	NM_001197218	PDE4D	2515	2535	1	-21.2	1	0.0176884	0.559	3.53627	4.17126	-6.07246	3UTR
hsa-miR-1307-3p	NM_006203	PDE4D	2319	2339	1	-21.2	1	0.0176884	0.559	6.02108	3.97828	-6.07246	3UTR
hsa-miR-1307-3p	NM_001349242	PDE4D	2689	2709	1	-21.2	1	0.0176884	0.559	0.728172	2.57891	-6.07246	3UTR
hsa-miR-1307-3p	NM_001197219	PDE4D	2293	2313	1	-21.2	1	0.0176884	0.559	3.24221	4.52505	-6.07246	3UTR
hsa-miR-1307-3p	NM_001197220	PDE4D	2931	2951	1	-21.2	1	0.0176884	0.559	1.0495	0.60593	-6.07246	3UTR
hsa-miR-1307-3p	NM_001197223	PDE4D	2127	2147	1	-21.2	1	0.0176884	0.559	4.77133	4.62282	-6.07246	3UTR
hsa-miR-1307-3p	NM_001297697	CCDC125	3342	3372	1	-21.6	1	8.39e-06	0.471	0.898286	0.683281	-4.79441	3UTR
hsa-miR-1307-3p	NM_001286748	MRPS27	1526	1548	1	-20.9	1	0.017858	0.5	1.7089	0.79839	-6.24613	3UTR
hsa-miR-1307-3p	NM_152625	ZNF366	4131	4151	1	-23.7	1	0.000983403	0.632	1.20156	0.518131	-10.2048	3UTR
hsa-miR-1307-3p	NM_016218	POLK	8912	8934	1	-22.8	1	4.15e-05	0.5	0.0606612	-0.0685677	-6.3381	3UTR
hsa-miR-1307-3p	NM_016218	POLK	6992	7015	1	-22.2	1	0.00300679	0.456	0.25097	0.140884	-8.34077	3UTR
hsa-miR-1307-3p	NM_001167741	MTX3	7673	7708	1	-22.4	1	0.0138709	0.647	4.07485	3.2138	-7.87538	3UTR
hsa-miR-1307-3p	NM_020161	C2orf83	1092	1106	1	-19	1	0.00092995	0.456	-0.228371	-0.0992579	-12.1952	3UTR
hsa-miR-1307-3p	NM_024080	TRPM8	4899	4921	1	-23.5	1	7.96e-09	0.471	0.281513	0.0173167	-9.45376	3UTR
hsa-miR-1307-3p	NM_020311	ACKR3	1537	1556	1	-21.9	1	2.67e-05	0.426	2.07044	1.06634	-7.62914	3UTR
hsa-miR-1307-3p	XM_017003387	MTERF4	2485	2515	1	-22.8	1	4.24e-05	0.456	0	0	-3.79332	3UTR
hsa-miR-1307-3p	XM_011534101	BRPF1	4657	4681	1	-26.1	1	4e-05	0.632	0	0	-5.22671	3UTR
hsa-miR-1307-3p	NM_016819	OGG1	1549	1570	1	-25.8	1	0.00321626	0.382	0.492336	0.650266	-10.282	3UTR
hsa-miR-1307-3p	NM_001024960	ARPC4	619	650	1	-22.6	1	0.000145866	0.309	1.78417	0.925102	-6.62614	3UTR
hsa-miR-1307-3p	NM_006315	PCGF3	1824	1865	1	-34.8	1	0.000103515	0.368	0.0712341	-0.638681	-3.79332	3UTR
hsa-miR-1307-3p	NM_006651	CPLX1	1780	1801	1	-34.5	1	7.88e-06	0.324	2.5467	2.54234	-6.3934	3UTR
hsa-miR-1307-3p	XM_011513391	CPLX1	1711	1732	1	-34.5	1	7.88e-06	0.324	0	0	-6.3934	3UTR
hsa-miR-1307-3p	NM_001199021	SPON2	1722	1755	1	-30.5	1	8.78e-07	0.309	0.0408654	-0.15214	-6.24613	3UTR
hsa-miR-1307-3p	NM_012445	SPON2	1426	1459	1	-30.5	1	8.78e-07	0.309	0.870036	1.66005	-6.24613	3UTR
hsa-miR-1307-3p	NM_133334	NSD2	8052	8074	1	-26.8	1	1.33e-05	0.397	-0.460233	0.0989852	-6.9638	3UTR
hsa-miR-1307-3p	NM_014190	ADD1	3602	3649	1	-27.8	1	0.000697468	0.338	-0.408264	-0.0351516	-5.08246	3UTR
hsa-miR-1307-3p	NM_001119	ADD1	3568	3615	1	-27.8	1	0.000697468	0.338	-0.408264	-0.0351516	-5.08246	3UTR
hsa-miR-1307-3p	NM_002337	LRPAP1	10166	10185	1	-25.4	1	5.42e-08	0.309	4.14233	3.29758	-5.9393	3UTR
hsa-miR-1307-3p	NM_014743	KIAA0232	6222	6246	1	-26.2	1	2.12e-06	0.426	0.323226	0.146495	-4.99396	3UTR
hsa-miR-1307-3p	NM_001100590	KIAA0232	6138	6162	1	-26.2	1	2.12e-06	0.426	0.119137	0.271148	-4.99396	3UTR
hsa-miR-1307-3p	XM_011513595	TADA2B	3106	3144	1	-27.7	1	9.65e-06	0.353	0	0	-6.84241	3UTR
hsa-miR-1307-3p	XM_011513775	CLNK	2149	2165	1	-22.3	1	0.000680636	0.485	0	0	-6.48426	3UTR
hsa-miR-1307-3p	NM_001304435	LDB2	1569	1623	1	-27.2	1	1.22e-05	0.426	3.83284	2.45576	-3.79332	3UTR
hsa-miR-1307-3p	NM_013261	PPARGC1A	5635	5666	1	-23.2	1	1.18e-05	0.544	5.59011	4.62466	-5.22671	3UTR
hsa-miR-1307-3p	NM_001330753	PPARGC1A	5845	5876	1	-23.2	1	1.18e-05	0.544	6.51449	5.58881	-5.22671	3UTR
hsa-miR-1307-3p	NM_018302	C4orf19	1138	1167	1	-25.1	1	2.46e-05	0.471	0.0162182	0.675379	-3.79332	3UTR
hsa-miR-1307-3p	NM_001349687	HSPB7	2010	2029	1	-25	1	7.41e-06	0.353	3.52513	1.96528	-5.58516	3UTR
hsa-miR-1307-3p	NM_014424	HSPB7	2025	2044	1	-25	1	7.41e-06	0.353	3.52513	1.96528	-5.58516	3UTR
hsa-miR-1307-3p	NM_001349683	HSPB7	2037	2056	1	-25	1	7.41e-06	0.353	3.52513	1.96528	-5.58516	3UTR
hsa-miR-1307-3p	NM_001349689	HSPB7	2040	2059	1	-25	1	7.41e-06	0.353	3.52513	1.96528	-5.58516	3UTR
hsa-miR-1307-3p	NM_001011722	ARHGEF10L	3804	3824	1	-27.1	1	5.98e-05	0.324	-0.327124	0.0414348	-8.84993	3UTR
hsa-miR-1307-3p	NM_152376	UBXN10	1092	1111	1	-24.3	1	0.000227584	0.441	-0.298163	-0.186203	-4.65016	3UTR
hsa-miR-1307-3p	NM_001397	ECE1	4814	4835	1	-24.4	1	9.54e-07	0.338	2.55147	1.59986	-6.87429	3UTR
hsa-miR-1307-3p	NM_001113349	ECE1	4805	4826	1	-24.4	1	9.54e-07	0.338	1.20476	1.708	-6.87429	3UTR
hsa-miR-1307-3p	NM_001113347	ECE1	4959	4980	1	-24.4	1	9.54e-07	0.338	0.428425	0.669645	-6.87429	3UTR
hsa-miR-1307-3p	NM_001256416	NBPF3	2469	2494	1	-27.7	1	0.00444968	0.515	-0.338957	-0.157593	-6.67474	3UTR
hsa-miR-1307-3p	NM_032264	NBPF3	2505	2530	1	-27.7	1	0.00444968	0.515	-0.338957	-0.157593	-6.67474	3UTR
hsa-miR-1307-3p	NM_001256417	NBPF3	2295	2320	1	-27.7	1	0.00444968	0.515	-0.338957	-0.157593	-6.67474	3UTR
hsa-miR-1307-3p	NM_001841	CNR2	1687	1728	1	-24.7	1	0.0316997	0.5	0.0188569	0.0411877	-5.08246	3UTR
hsa-miR-1307-3p	NM_001322865	NIPAL3	1329	1357	1	-23.1	1	0.0240212	0.426	-0.288721	-0.404798	-8.10683	3UTR
hsa-miR-1307-3p	NM_178422	PAQR7	2753	2777	1	-25	1	0.000998569	0.471	0.315454	-0.099536	-9.06247	3UTR
hsa-miR-1307-3p	NM_000437	PAFAH2	2472	2504	1	-24	1	7.61e-06	0.515	2.22925	2.53533	-4.79441	3UTR
hsa-miR-1307-3p	XM_024448871	RPS6KA1	2686	2707	1	-25.3	1	3.73e-05	0.397	0	0	-5.08246	3UTR
hsa-miR-1307-3p	NM_001330441	RPS6KA1	2535	2556	1	-25.3	1	3.73e-05	0.397	0.268421	0.642169	-5.08246	3UTR
hsa-miR-1307-3p	NM_001006665	RPS6KA1	2609	2630	1	-25.3	1	3.73e-05	0.397	0.710821	0.878071	-5.08246	3UTR
hsa-miR-1307-3p	NM_006142	SFN	957	978	1	-26	1	3.41e-05	0.368	0.438841	0.0836926	-6.62614	3UTR
hsa-miR-1307-3p	NM_001297558	RPA2	1332	1369	1	-25.3	1	2.64e-06	0.441	2.51417	3.14449	-3.79332	3UTR
hsa-miR-1307-3p	NM_001282562	EYA3	5250	5269	1	-24.8	1	0.000608345	0.559	4.50326	3.47716	-9.54656	3UTR
hsa-miR-1307-3p	NM_001282561	EYA3	5192	5211	1	-24.8	1	0.000608345	0.559	3.54006	3.35814	-9.54656	3UTR
hsa-miR-1307-3p	NM_001990	EYA3	5330	5349	1	-24.8	1	0.000608345	0.559	3.77123	3.49475	-9.54656	3UTR
hsa-miR-1307-3p	NM_001990	EYA3	5075	5104	1	-21.9	1	0.00479474	0.485	2.14722	2.13751	-5.92733	3UTR
hsa-miR-1307-3p	NM_178191	ATP5IF1	433	455	1	-26.7	1	2.2e-05	0.456	0	0	-8.7692	3UTR
hsa-miR-1307-3p	NM_203342	EPB41	4336	4355	1	-24.5	1	3.83e-05	0.5	-0.534266	0.220334	-9.06247	3UTR
hsa-miR-1307-3p	NM_001166005	EPB41	4298	4317	1	-24.5	1	3.83e-05	0.5	-0.534266	0.220334	-9.06247	3UTR
hsa-miR-1307-3p	NM_203343	EPB41	3886	3914	1	-23.6	1	0.0256299	0.529	0.052225	-0.0710811	-7.0584	3UTR
hsa-miR-1307-3p	NM_004437	EPB41	4015	4043	1	-23.6	1	0.0256299	0.529	0.052225	-0.0710811	-7.0584	3UTR
hsa-miR-1307-3p	NM_001166007	EPB41	3974	4002	1	-23.6	1	0.0256299	0.529	0.052225	-0.0710811	-7.0584	3UTR
hsa-miR-1307-3p	NM_033389	SSH2	6225	6269	1	-22.8	1	5.83e-07	0.5	0.154823	0.53619	-8.67135	3UTR
hsa-miR-1307-3p	XM_017024279	RHBDL3	4073	4093	1	-25.8	1	5.03e-05	0.294	0	0	-4.52877	3UTR
hsa-miR-1307-3p	NM_006273	CCL7	380	414	1	-21.4	1	0.00444238	0.647	-0.310363	-0.108725	-3.79332	3UTR
hsa-miR-1307-3p	NM_001017368	RFFL	2696	2712	1	-20.8	1	0.0420121	0.441	-0.0978679	-0.0181217	-12.1952	3UTR
hsa-miR-1307-3p	NM_017559	FNDC8	1262	1296	1	-23.7	1	4.03e-07	0.368	0.748623	0.462427	-8.84993	3UTR
hsa-miR-1307-3p	NM_152462	SLC35G3	1455	1478	1	-24.8	1	3e-06	0.309	1.28884	1.36352	-4.52877	3UTR
hsa-miR-1307-3p	NM_033315	RASL10B	2203	2222	1	-25.8	1	3.73e-06	0.397	0.97178	1.51331	-7.3076	3UTR
hsa-miR-1307-3p	NM_001163124	RDM1	468	522	1	-20.8	1	0.0193065	0.353	1.99034	0.989576	-10.5968	3UTR
hsa-miR-1307-3p	NM_001163122	RDM1	730	777	1	-20.8	1	0.0193065	0.353	1.99946	0.939623	-10.5968	3UTR
hsa-miR-1307-3p	NM_001163130	RDM1	829	876	1	-20.8	1	0.0193065	0.353	1.99946	0.939623	-10.5968	3UTR
hsa-miR-1307-3p	NM_032351	MRPL45	1228	1248	1	-24.7	1	0.000544362	0.471	0.326402	0.0678194	-11.8602	3UTR
hsa-miR-1307-3p	NM_001278279	MRPL45	1078	1098	1	-24.7	1	0.000544362	0.471	0.117638	-0.135013	-11.8602	3UTR
hsa-miR-1307-3p	NM_032339	MIEN1	1261	1282	1	-23.1	1	7.15e-05	0.529	2.38756	1.93424	-9.88456	3UTR
hsa-miR-1307-3p	NM_001330206	MIEN1	1340	1361	1	-23.1	1	7.15e-05	0.529	2.75231	1.87171	-9.88456	3UTR
hsa-miR-1307-3p	NM_001257413	IKZF3	8318	8340	1	-25.3	1	4.89e-05	0.5	3.52269	2.77745	-10.3164	3UTR
hsa-miR-1307-3p	NM_001257411	IKZF3	8552	8574	1	-25.3	1	4.89e-05	0.5	2.06822	2.59924	-10.3164	3UTR
hsa-miR-1307-3p	NM_001257414	IKZF3	8579	8601	1	-25.3	1	4.89e-05	0.5	2.78825	2.90543	-10.3164	3UTR
hsa-miR-1307-3p	NM_183231	IKZF3	8696	8718	1	-25.3	1	4.89e-05	0.5	2.75945	3.02523	-10.3164	3UTR
hsa-miR-1307-3p	NM_001284516	IKZF3	8551	8573	1	-25.3	1	4.89e-05	0.5	2.01061	2.79041	-10.3164	3UTR
hsa-miR-1307-3p	NM_001301716	CCR7	2018	2037	1	-25.6	1	3.43e-05	0.382	1.63436	1.35514	-7.60443	3UTR
hsa-miR-1307-3p	NM_152349	KRT222	1304	1323	1	-18	1	0.00857381	0.706	-0.294788	0.207798	-14.2861	3UTR
hsa-miR-1307-3p	NM_002279	KRT33B	1345	1367	1	-24.5	1	7.4e-05	0.412	0.416251	-0.161848	-8.68381	3UTR
hsa-miR-1307-3p	NM_033133	CNP	3713	3733	1	-27.7	1	0.000415369	0.397	-0.354548	-0.265877	-6.10696	3UTR
hsa-miR-1307-3p	NM_001346810	DLGAP2	3400	3441	1	-30.9	1	4.86e-06	0.382	1.04145	0.80964	-5.69428	3UTR
hsa-miR-1307-3p	XM_011534753	CSMD1	8451	8473	1	-24	1	0.00261959	0.471	0	0	-5.58391	3UTR
hsa-miR-1307-3p	NM_001118888	ANGPT2	3140	3170	1	-23.7	1	2.55e-05	0.456	1.56034	0.939711	-9.45376	3UTR
hsa-miR-1307-3p	NM_001147	ANGPT2	3296	3326	1	-23.7	1	2.55e-05	0.456	0.656476	-0.0352501	-9.45376	3UTR
hsa-miR-1307-3p	NM_001282479	PRR23D1	1456	1483	1	-21.2	1	0.0032862	0.515	0	0	-5.33701	3UTR
hsa-miR-1307-3p	NM_001282478	PRR23D2	1455	1482	1	-21.2	1	0.0032862	0.515	0	0	-5.33701	3UTR
hsa-miR-1307-3p	XM_011543832	ZNF705D	3247	3268	1	-20.6	1	0.000688253	0.618	0	0	-11.0828	3UTR
hsa-miR-1307-3p	NM_020749	MTUS1	1800	1829	1	-21	1	0.00334581	0.426	2.58599	2.83183	-3.79332	3UTR
hsa-miR-1307-3p	NM_206909	PSD3	8430	8448	1	-23.8	1	0.00180891	0.529	3.19508	2.97903	-11.254	3UTR
hsa-miR-1307-3p	NM_018411	HR	5114	5136	1	-36.4	1	1.26e-07	0.309	1.14578	1.02876	-9.13898	3UTR
hsa-miR-1307-3p	NM_005144	HR	5279	5301	1	-36.4	1	1.26e-07	0.309	1.14578	1.02876	-9.13898	3UTR
hsa-miR-1307-3p	NM_001135153	SLC39A14	1751	1772	1	-26.3	1	0.000665959	0.353	0.1721	0.222309	-7.65065	3UTR
hsa-miR-1307-3p	NM_014265	ADAM28	6592	6608	1	-18.6	1	4.34e-05	0.559	-0.450725	0.310089	-7.10297	3UTR
hsa-miR-1307-3p	NM_003817	ADAM7	2399	2424	1	-22.5	1	1.11e-05	0.529	-0.0402833	0.357017	-8.25293	3UTR
hsa-miR-1307-3p	NM_001244604	DPYSL2	2848	2884	1	-22.7	1	4.76e-05	0.382	-0.0803909	-0.149921	-7.80367	3UTR
hsa-miR-1307-3p	NM_001283054	STMN4	1056	1078	1	-23.7	1	0.00127411	0.471	0.487943	0.719411	-7.14013	3UTR
hsa-miR-1307-3p	NM_030795	STMN4	1137	1159	1	-23.7	1	0.00127411	0.471	0.712397	-0.111769	-7.14013	3UTR
hsa-miR-1307-3p	NM_001282455	CHRNA2	2322	2345	1	-29.4	1	8.98e-06	0.471	4.45504	1.7286	-4.99396	3UTR
hsa-miR-1307-3p	NM_001010906	NUGGC	2905	2927	1	-22.5	1	0.00386403	0.559	0.975797	2.03783	-12.7169	3UTR
hsa-miR-1307-3p	NM_024787	RNF122	1445	1463	1	-25.8	1	5.98e-07	0.368	4.21113	1.8976	-7.50368	3UTR
hsa-miR-1307-3p	NM_001083601	NAA60	2354	2401	1	-30.8	1	0.000496768	0.368	-0.192985	-0.246233	-5.81384	3UTR
hsa-miR-1307-3p	NM_001317093	NAA60	2311	2330	1	-24.9	1	0.00117058	0.338	-0.857552	-0.209682	-9.16064	3UTR
hsa-miR-1307-3p	NM_024845	NAA60	2276	2323	1	-30.8	1	0.000496768	0.368	-0.545205	-0.366852	-5.81384	3UTR
hsa-miR-1307-3p	NM_001083600	NAA60	2254	2301	1	-30.8	1	0.000496768	0.368	-0.545205	-0.366852	-5.81384	3UTR
hsa-miR-1307-3p	NM_001317096	NAA60	2049	2096	1	-30.8	1	0.000496768	0.368	-0.545205	-0.366852	-5.81384	3UTR
hsa-miR-1307-3p	NM_001317097	NAA60	1978	2025	1	-30.8	1	0.000496768	0.368	-0.545205	-0.366852	-5.81384	3UTR
hsa-miR-1307-3p	NM_001317098	NAA60	1956	2003	1	-30.8	1	0.000496768	0.368	-0.545205	-0.366852	-5.81384	3UTR
hsa-miR-1307-3p	NM_001317094	NAA60	2335	2382	1	-30.8	1	0.000496768	0.368	-0.545205	-0.366852	-5.81384	3UTR
hsa-miR-1307-3p	NM_001317095	NAA60	2160	2207	1	-30.8	1	0.000496768	0.368	-0.545205	-0.366852	-5.81384	3UTR
hsa-miR-1307-3p	NM_013399	CDIP1	2199	2224	1	-28.1	1	0.000750676	0.426	3.48935	3.81626	-9.54656	3UTR
hsa-miR-1307-3p	NM_001199054	CDIP1	2231	2256	1	-28.1	1	0.000750676	0.426	3.0288	3.29443	-9.54656	3UTR
hsa-miR-1307-3p	NM_001308096	GLYR1	3228	3250	1	-23.4	1	0.000130408	0.471	3.58132	2.70194	-5.22701	3UTR
hsa-miR-1307-3p	NM_032569	GLYR1	3246	3268	1	-23.4	1	0.000130408	0.471	3.58132	2.70194	-5.22701	3UTR
hsa-miR-1307-3p	NM_001288656	UBN1	3632	3655	1	-24.5	1	6.8e-06	0.324	0.594253	0.216208	-6.98666	3UTR
hsa-miR-1307-3p	NM_152459	C16orf89	1675	1702	1	-22.8	1	0.000137798	0.382	-0.113086	0.24779	-7.0584	3UTR
hsa-miR-1307-3p	NM_000303	PMM2	1404	1423	1	-24.1	1	0.000361506	0.368	-0.137622	-0.404017	-7.30252	3UTR
hsa-miR-1307-3p	NM_001278260	CARHSP1	683	721	1	-26.3	1	4.64e-05	0.426	0.123563	-0.394123	-8.45248	3UTR
hsa-miR-1307-3p	NM_001278261	CARHSP1	836	860	1	-25.8	1	4.64e-05	0.426	-0.0436567	0.0322886	-8.45248	3UTR
hsa-miR-1307-3p	NM_001042476	CARHSP1	875	913	1	-26.3	1	4.64e-05	0.426	-0.0436578	-0.153744	-8.45248	3UTR
hsa-miR-1307-3p	NM_001278263	CARHSP1	557	595	1	-26.3	1	4.64e-05	0.426	-0.0808178	-0.524416	-8.45248	3UTR
hsa-miR-1307-3p	NM_001278262	CARHSP1	781	819	1	-26.3	1	4.64e-05	0.426	0.736705	0.214838	-8.45248	3UTR
hsa-miR-1307-3p	XM_005255229	CARHSP1	544	582	1	-26.3	1	4.64e-05	0.426	0	0	-8.45248	3UTR
hsa-miR-1307-3p	NM_015226	CLEC16A	4814	4848	1	-26.6	1	0.000173798	0.456	-0.433702	-0.661196	-5.08246	3UTR
hsa-miR-1307-3p	NM_001160364	TMC7	4056	4086	1	-23.3	1	6.51e-06	0.471	-0.0830011	-0.0211104	-7.68219	3UTR
hsa-miR-1307-3p	NM_001199743	DCTN5	1145	1172	1	-26.6	1	0.000121671	0.412	0.20155	0.0480961	-7.87558	3UTR
hsa-miR-1307-3p	NM_001199743	DCTN5	699	720	1	-24.5	1	0.00249998	0.485	1.19859	0.84094	-11.357	3UTR
hsa-miR-1307-3p	NM_032486	DCTN5	1115	1142	1	-26.6	1	0.000121671	0.412	0.20155	0.0480961	-7.87558	3UTR
hsa-miR-1307-3p	NM_001040118	ARAP1	5000	5025	1	-24.9	1	0.000918826	0.412	-0.0402531	0.444248	-5.08246	3UTR
hsa-miR-1307-3p	NM_001135190	ARAP1	4595	4620	1	-24.9	1	0.000918826	0.412	0.908551	0.218753	-5.08246	3UTR
hsa-miR-1307-3p	NM_015242	ARAP1	4811	4836	1	-24.9	1	0.000918826	0.412	0.908551	0.218753	-5.08246	3UTR
hsa-miR-1307-3p	XM_017017884	COA4	2152	2173	1	-25	1	0.00173572	0.485	0	0	-5.18008	3UTR
hsa-miR-1307-3p	XM_017017883	COA4	2315	2336	1	-25	1	0.00173572	0.485	0	0	-5.18008	3UTR
hsa-miR-1307-3p	NM_016565	COA4	516	538	1	-19.8	1	0.000154138	0.559	4.85996	2.72874	-11.1038	3UTR
hsa-miR-1307-3p	XM_017017052	KCNE3	2053	2085	1	-22.5	1	1.96e-05	0.5	0	0	-4.67302	3UTR
hsa-miR-1307-3p	NM_001287142	TPD52	1119	1143	1	-22.9	1	5.08e-05	0.485	0.0798799	0.188211	-7.23797	3UTR
hsa-miR-1307-3p	NM_001287142	TPD52	2207	2228	1	-20.6	1	0.000295778	0.603	0.365011	0.411028	-6.25121	3UTR
hsa-miR-1307-3p	NM_001287140	TPD52	1146	1170	1	-22.9	1	5.08e-05	0.485	0.543813	0.201124	-7.23797	3UTR
hsa-miR-1307-3p	NM_001144879	IMPA1	2530	2553	1	-24.2	1	0.00303582	0.603	3.84995	2.8358	-13.1493	3UTR
hsa-miR-1307-3p	NM_152565	ATP6V0D2	1778	1802	1	-20.3	1	1.09e-05	0.588	-0.175961	0.0371708	-5.08246	3UTR
hsa-miR-1307-3p	NM_018231	SLC38A7	3575	3599	1	-23.8	1	2.4e-05	0.368	3.3718	2.32151	-8.42957	3UTR
hsa-miR-1307-3p	NM_001320239	RANBP10	2527	2550	1	-24.7	1	0.000168219	0.456	1.31061	0.93997	-8.11448	3UTR
hsa-miR-1307-3p	NM_001320239	RANBP10	2216	2260	1	-23.8	1	0.000969704	0.559	0.690229	0.640728	-5.08246	3UTR
hsa-miR-1307-3p	NM_020850	RANBP10	2294	2338	1	-23.8	1	0.000969704	0.559	0.726123	0.712993	-5.08246	3UTR
hsa-miR-1307-3p	NM_001907	CTRL	1002	1014	1	-24.4	1	4.52e-05	0.338	2.86576	2.29542	-6.90779	3UTR
hsa-miR-1307-3p	NM_016101	NIP7	883	906	1	-24.2	1	1.41e-05	0.471	1.12942	1.18035	-10.1742	3UTR
hsa-miR-1307-3p	NM_030579	CYB5B	2885	2904	1	-22.3	1	0.000736589	0.529	1.17201	0.31121	-10.7891	3UTR
hsa-miR-1307-3p	NM_001257172	DDX19B	1423	1440	1	-23.2	1	0.00218168	0.382	4.17658	2.54645	-11.8602	3UTR
hsa-miR-1307-3p	NM_001142318	TXNL4B	1359	1379	1	-23.7	1	0.000218485	0.5	-0.721164	-0.316735	-10.603	3UTR
hsa-miR-1307-3p	NM_001145667	GLG1	4472	4489	1	-27.4	1	5.7e-06	0.382	0.0886524	0.272483	-8.19652	3UTR
hsa-miR-1307-3p	NM_001304997	TMEM170A	1932	1950	1	-21.6	1	0.0031459	0.441	1.19976	0.0245714	-7.07355	3UTR
hsa-miR-1307-3p	NM_021615	CHST6	6802	6823	1	-28.8	1	4.18e-05	0.485	3.13436	3.08594	-7.39609	3UTR
hsa-miR-1307-3p	NM_020188	CMC2	471	492	1	-23.6	1	0.000702894	0.618	-0.180444	0.109425	-7.16335	3UTR
hsa-miR-1307-3p	NM_001351968	CMC2	541	562	1	-23.6	1	0.000702894	0.618	0.334994	0.271201	-7.16335	3UTR
hsa-miR-1307-3p	NM_001100873	C16orf46	1456	1498	1	-23.5	1	0.000448938	0.515	0.740586	1.54306	-4.02637	3UTR
hsa-miR-1307-3p	NM_001185092	NIT1	1111	1151	1	-27.9	1	3.86e-09	0.368	2.19961	1.73598	-5.38561	3UTR
hsa-miR-1307-3p	NM_001136219	FCGR2A	1835	1853	1	-21.6	1	0.00140176	0.529	0.157719	0.409162	-8.73242	3UTR
hsa-miR-1307-3p	NM_021642	FCGR2A	1832	1850	1	-21.6	1	0.00140176	0.529	0.157719	0.409162	-8.73242	3UTR
hsa-miR-1307-3p	NM_001127592	FCGR3A	1834	1856	1	-21.2	1	0.012149	0.485	1.62276	-0.0361269	-6.98341	3UTR
hsa-miR-1307-3p	NM_000570	FCGR3B	1919	1936	1	-18.6	1	0.00158836	0.618	1.1286	0.391199	-6.63999	3UTR
hsa-miR-1307-3p	NM_001271035	FCGR3B	2162	2179	1	-18.6	1	0.00158836	0.618	0	0	-6.63999	3UTR
hsa-miR-1307-3p	NM_001244753	FCGR3B	2165	2182	1	-18.6	1	0.00158836	0.618	0	0	-6.63999	3UTR
hsa-miR-1307-3p	NM_001271037	FCGR3B	1773	1790	1	-18.6	1	0.00158836	0.618	-0.0600627	-0.15887	-6.63999	3UTR
hsa-miR-1307-3p	NM_001271036	FCGR3B	2031	2048	1	-18.6	1	0.00158836	0.618	-0.0600627	-0.15887	-6.63999	3UTR
hsa-miR-1307-3p	NM_182581	SPATA46	1136	1156	1	-19.6	1	0.0139796	0.446	0.970439	0.911107	-9.54656	3UTR
hsa-miR-1307-3p	NM_001102445	RGS4	2252	2279	1	-21.4	1	0.00121819	0.529	0.0990093	-0.0655458	-6.08354	3UTR
hsa-miR-1307-3p	NM_005613	RGS4	2143	2170	1	-21.4	1	0.00121819	0.529	0.0990093	-0.0655458	-6.08354	3UTR
hsa-miR-1307-3p	NM_001113381	RGS4	1696	1723	1	-21.4	1	0.00121819	0.529	0.0990093	-0.0655458	-6.08354	3UTR
hsa-miR-1307-3p	NM_001113380	RGS4	1827	1854	1	-21.4	1	0.00121819	0.529	0.0990093	-0.0655458	-6.08354	3UTR
hsa-miR-1307-3p	NM_001113380	RGS4	928	952	1	-20.8	1	0.00112201	0.603	0.852881	0.797655	-4.79441	3UTR
hsa-miR-1307-3p	NM_002697	POU2F1	12253	12277	1	-28.8	1	4.74e-06	0.412	1.94995	1.71307	-4.99396	3UTR
hsa-miR-1307-3p	NM_001198786	POU2F1	12064	12088	1	-28.8	1	4.74e-06	0.412	1.94995	1.71307	-4.99396	3UTR
hsa-miR-1307-3p	XM_011509654	POU2F1	12310	12340	1	-23.9	1	0.00132075	0.441	0	0	-3.79332	3UTR
hsa-miR-1307-3p	NM_001198783	POU2F1	12429	12459	1	-23.9	1	0.00132075	0.441	0.289205	1.54061	-3.79332	3UTR
hsa-miR-1307-3p	NM_001167749	ADCY10	4753	4775	1	-21.9	1	0.000464965	0.529	0.635819	1.29297	-11.8601	3UTR
hsa-miR-1307-3p	NM_018417	ADCY10	5208	5230	1	-21.9	1	0.000464965	0.529	0.635819	0.599567	-11.8601	3UTR
hsa-miR-1307-3p	NM_001297772	ADCY10	5245	5267	1	-21.9	1	0.000464965	0.529	0.635819	0.599567	-11.8601	3UTR
hsa-miR-1307-3p	NM_003666	BLZF1	2355	2386	1	-20.2	1	6.47e-06	0.458	0	0	-4.67302	3UTR
hsa-miR-1307-3p	NM_198493	ANKRD45	1932	1950	1	-21	1	4.72e-05	0.529	2.05583	1.42293	-13.717	3UTR
hsa-miR-1307-3p	XM_024450302	ZBTB37	18866	18888	1	-23.3	1	1.97e-07	0.309	0	0	-5.38561	3UTR
hsa-miR-1307-3p	XM_017002556	ZBTB37	18956	18978	1	-23.3	1	1.97e-07	0.309	0	0	-5.38561	3UTR
hsa-miR-1307-3p	NM_001243765	RABGAP1L	5603	5643	1	-24.3	1	0.020706	0.574	-0.256213	0.272551	-5.81384	3UTR
hsa-miR-1307-3p	XM_017002996	RABGAP1L	5172	5212	1	-24.3	1	0.020706	0.574	0	0	-5.81384	3UTR
hsa-miR-1307-3p	NM_001243764	RABGAP1L	4995	5035	1	-24.3	1	0.020706	0.574	0.256084	0.0679371	-5.81384	3UTR
hsa-miR-1307-3p	NM_001168239	ABL2	8814	8845	1	-23.5	1	1.02e-05	0.471	2.62419	2.85186	-4.79441	3UTR
hsa-miR-1307-3p	NM_001136000	ABL2	8877	8908	1	-23.5	1	1.02e-05	0.471	1.20605	1.75782	-4.79441	3UTR
hsa-miR-1307-3p	NM_005158	ABL2	9186	9217	1	-23.5	1	1.02e-05	0.471	2.76402	2.70908	-4.79441	3UTR
hsa-miR-1307-3p	NM_145034	TOR1AIP2	5949	5970	1	-21.5	1	0.00311767	0.588	-0.384566	0.312959	-12.8934	3UTR
hsa-miR-1307-3p	NM_022347	TOR1AIP2	5345	5368	1	-23.7	1	0.000280653	0.647	0.0948435	0.0164697	-6.98666	3UTR
hsa-miR-1307-3p	NM_172000	TEDDM1	1180	1201	1	-22.4	1	0.0119145	0.397	0.0828161	-0.0363798	-8.12994	3UTR
hsa-miR-1307-3p	NM_172000	TEDDM1	1215	1233	1	-19.2	1	0.000970185	0.412	-0.130215	-0.126157	-9.41907	3UTR
hsa-miR-1307-3p	NM_032173	ZNRF3	3202	3231	1	-28.2	1	0.00372972	0.441	0.210251	0.449735	-9.54656	3UTR
hsa-miR-1307-3p	NM_016418	NF2	2931	2953	1	-30.2	1	5.95e-08	0.353	0.161366	0.0349105	-6.10696	3UTR
hsa-miR-1307-3p	NM_000268	NF2	2886	2908	1	-30.2	1	5.95e-08	0.353	0.161366	0.0349105	-6.10696	3UTR
hsa-miR-1307-3p	NM_181833	NF2	1596	1618	1	-30.2	1	5.95e-08	0.353	0.161366	0.0349105	-6.10696	3UTR
hsa-miR-1307-3p	NM_012429	SEC14L2	3154	3174	1	-24.2	1	1.38e-06	0.324	1.34205	0.100663	-8.96875	3UTR
hsa-miR-1307-3p	NM_001204204	SEC14L2	2905	2925	1	-24.2	1	1.38e-06	0.324	1.34205	0.100663	-8.96875	3UTR
hsa-miR-1307-3p	NM_001291932	SEC14L2	3078	3098	1	-24.2	1	1.38e-06	0.324	1.34205	0.100663	-8.96875	3UTR
hsa-miR-1307-3p	NM_173566	PRR14L	10063	10082	1	-27.4	1	0.000630861	0.426	1.56605	1.50491	-11.4598	3UTR
hsa-miR-1307-3p	NM_182486	C1QTNF6	1596	1612	1	-26.6	1	0.0440802	0.368	0	0	-11.1389	3UTR
hsa-miR-1307-3p	NM_031910	C1QTNF6	2880	2896	1	-26.6	1	0.0440802	0.368	0	0	-11.1389	3UTR
hsa-miR-1307-3p	NM_002872	RAC2	798	819	1	-24	1	0.000305098	0.368	0	0	-6.51454	3UTR
hsa-miR-1307-3p	NM_152426	APOBEC3D	2139	2160	1	-23	1	4.29e-07	0.441	0	0	-8.64666	3UTR
hsa-miR-1307-3p	NM_001024843	TNRC6B	5670	5690	1	-23.3	1	6.23e-07	0.382	0	0	-8.34077	3UTR
hsa-miR-1307-3p	NM_001162501	TNRC6B	7985	8011	1	-23.3	1	6.23e-07	0.382	0	0	-8.34077	3UTR
hsa-miR-1307-3p	NM_015088	TNRC6B	7655	7681	1	-23.3	1	6.23e-07	0.382	0	0	-8.34077	3UTR
hsa-miR-1307-3p	NM_145174	DNAJB7	1980	2010	1	-21.1	1	0.00152676	0.544	0	0	-5.38561	3UTR
hsa-miR-1307-3p	NM_001282884	POLR3H	2667	2690	1	-24.7	1	0.00289565	0.353	0	0	-6.28309	3UTR
hsa-miR-1307-3p	NM_138338	POLR3H	2633	2656	1	-24.7	1	0.00289565	0.353	0	0	-6.28309	3UTR
hsa-miR-1307-3p	NM_001002034	PHETA2	2109	2145	1	-25.2	1	1.09e-05	0.368	0	0	-7.28438	3UTR
hsa-miR-1307-3p	NM_001099294	SHISAL1	1602	1625	1	-24	1	2.15e-06	0.368	0	0	-6.9638	3UTR
hsa-miR-1307-3p	NM_007172	NUP50	2336	2360	1	-26	1	0.000172138	0.529	0	0	-5.35086	3UTR
hsa-miR-1307-3p	XM_005261314	NUP50	2361	2385	1	-26	1	0.000172138	0.529	0	0	-5.35086	3UTR
hsa-miR-1307-3p	NM_153645	NUP50	2162	2186	1	-26	1	0.000172138	0.529	0	0	-5.35086	3UTR
hsa-miR-1307-3p	NM_006814	PSMF1	7508	7555	1	-23.5	1	0.000454989	0.441	-0.768504	-0.109337	-8.39718	3UTR
hsa-miR-1307-3p	NM_001323408	PSMF1	6310	6357	1	-23.5	1	0.000454989	0.441	-0.768504	-0.109337	-8.39718	3UTR
hsa-miR-1307-3p	NM_001134836	SIRPB2	2487	2517	1	-20.9	1	5.39e-06	0.426	0	0	-4.65016	3UTR
hsa-miR-1307-3p	NM_001122962	SIRPB2	2781	2811	1	-20.9	1	5.39e-06	0.426	0	0	-4.65016	3UTR
hsa-miR-1307-3p	NM_032034	SLC4A11	2838	2860	1	-26.7	1	1.49e-07	0.397	1.92613	1.76152	-9.45376	3UTR
hsa-miR-1307-3p	XM_017028079	PANK2	9338	9371	1	-28.5	1	0.00156278	0.515	0	0	-4.02637	3UTR
hsa-miR-1307-3p	NM_013281	FLRT3	2452	2471	1	-20.9	1	0.000200172	0.647	3.93164	3.82985	-12.5249	3UTR
hsa-miR-1307-3p	NM_006606	RBBP9	2062	2094	1	-23.7	1	0.000262737	0.515	0.815599	0.0946184	-6.3381	3UTR
hsa-miR-1307-3p	NM_006606	RBBP9	1276	1297	1	-23.2	1	0.00824317	0.5	-0.16148	0.054085	-9.20149	3UTR
hsa-miR-1307-3p	NM_033118	MYLK2	2004	2025	1	-26.2	1	2.12e-07	0.294	0.162054	0.720653	-6.9638	3UTR
hsa-miR-1307-3p	XM_024451878	C20orf203	1281	1301	1	-22.7	1	4.77e-06	0.324	0	0	-8.6386	3UTR
hsa-miR-1307-3p	NM_183397	PXMP4	2281	2304	1	-25.2	1	8.71e-06	0.471	-0.133416	-0.0363452	-9.45376	3UTR
hsa-miR-1307-3p	NM_007238	PXMP4	2480	2503	1	-25.2	1	8.71e-06	0.471	-0.0543353	0.0339704	-9.45376	3UTR
hsa-miR-1307-3p	NM_145207	SPATA5	3683	3701	1	-22	1	0.000169762	0.397	-0.312905	0.0189782	-9.41926	3UTR
hsa-miR-1307-3p	NM_024900	JADE1	3091	3110	1	-24.8	1	0.000810194	0.544	0.0256974	0.496799	-11.8602	3UTR
hsa-miR-1307-3p	NM_001287441	JADE1	2970	2989	1	-24.8	1	0.000810194	0.544	0.208103	0.0148678	-11.8602	3UTR
hsa-miR-1307-3p	NM_014331	SLC7A11	7285	7306	1	-21.4	1	0.00171814	0.529	0.681295	0.146082	-8.02019	3UTR
hsa-miR-1307-3p	NM_001300842	SLC10A7	1824	1842	1	-21.7	1	0.042191	0.574	0.633862	0.841475	-13.2282	3UTR
hsa-miR-1307-3p	NM_001317818	SLC10A7	1062	1087	1	-20.9	1	0.000203965	0.691	0.552917	0.900176	-5.91553	3UTR
hsa-miR-1307-3p	NM_001317818	SLC10A7	1257	1283	1	-20.9	1	0.000385828	0.515	4.5725	2.79588	-8.38263	3UTR
hsa-miR-1307-3p	NM_001317818	SLC10A7	1202	1228	1	-20.9	1	0.000415237	0.574	0.138551	0.965702	-12.8532	3UTR
hsa-miR-1307-3p	NM_002129	HMGB2	1262	1280	1	-21.2	1	0.028264	0.662	5.19247	5.17467	-6.24613	3UTR
hsa-miR-1307-3p	NM_001130688	HMGB2	1202	1220	1	-21.2	1	0.028264	0.662	5.54218	5.07296	-6.24613	3UTR
hsa-miR-1307-3p	NM_001077241	SLC25A45	1479	1499	1	-23.7	1	0.000213966	0.5	1.70538	1.96218	-10.603	3UTR
hsa-miR-1307-3p	NM_001278250	SLC25A45	1690	1710	1	-23.7	1	0.000213966	0.5	3.66959	1.62261	-10.603	3UTR
hsa-miR-1307-3p	NM_001300820	SLC25A45	1576	1596	1	-23.7	1	0.000213966	0.5	1.40324	1.9798	-10.603	3UTR
hsa-miR-1307-3p	NM_001352381	SLC25A45	1762	1782	1	-23.7	1	0.000213966	0.5	1.94596	1.81733	-10.603	3UTR
hsa-miR-1307-3p	NM_003860	BANF1	883	904	1	-25.8	1	2.53e-05	0.5	0	0	-6.57952	3UTR
hsa-miR-1307-3p	NM_001143985	BANF1	826	847	1	-25.8	1	2.53e-05	0.5	-0.153241	0.618411	-6.57952	3UTR
hsa-miR-1307-3p	XM_017018514	BANF1	876	897	1	-25.8	1	2.53e-05	0.5	0	0	-6.57952	3UTR
hsa-miR-1307-3p	XM_017017391	KDM2A	5933	5953	1	-24.8	1	2.16e-06	0.485	0	0	-5.72941	3UTR
hsa-miR-1307-3p	NM_001256405	KDM2A	4619	4639	1	-24.8	1	2.16e-06	0.485	0.873985	1.09697	-5.72941	3UTR
hsa-miR-1307-3p	NM_004584	RAD9A	1875	1896	1	-28	1	0.000349245	0.5	3.03394	1.17193	-7.21646	3UTR
hsa-miR-1307-3p	NM_003952	RPS6KB2	1701	1720	1	-28.5	1	2.47e-06	0.324	1.17613	0.0588858	-10.4034	3UTR
hsa-miR-1307-3p	NM_032711	MAFG	875	898	1	-25.4	1	9.66e-08	0.382	1.45631	1.14362	-6.10696	3UTR
hsa-miR-1307-3p	NM_024648	OGFOD3	2311	2331	1	-27	1	4.01e-06	0.294	-0.0387158	-0.088423	-9.6849	3UTR
hsa-miR-1307-3p	NM_030949	PPP1R14C	921	942	1	-26.6	1	6.8e-05	0.426	1.12417	0.982257	-8.5442	3UTR
hsa-miR-1307-3p	NM_020133	AGPAT4	5313	5344	1	-30	1	0.000483949	0.368	-0.370976	-0.72993	-6.24613	3UTR
hsa-miR-1307-3p	NM_145169	SFT2D1	691	712	1	-21.1	1	0.00125037	0.603	3.7382	3.18938	-6.19951	3UTR
hsa-miR-1307-3p	NM_001033520	WIPI2	2352	2369	1	-26.8	1	8.05e-07	0.426	-0.210699	-0.640633	-10.8357	3UTR
hsa-miR-1307-3p	NM_207116	RNF216	5307	5330	1	-24.6	1	0.000214629	0.353	3.23862	1.98174	-4.65016	3UTR
hsa-miR-1307-3p	NM_207111	RNF216	5478	5501	1	-24.6	1	0.000214629	0.353	3.23862	1.98174	-4.65016	3UTR
hsa-miR-1307-3p	NM_020156	C1GALT1	2911	2934	1	-25	1	0.00616976	0.456	-0.181563	0.346196	-8.76144	3UTR
hsa-miR-1307-3p	NM_018462	BRK1	283	305	1	-23.2	1	3.14e-05	0.456	0.943189	1.7306	-4.65016	3UTR
hsa-miR-1307-3p	NM_001284407	TMEM40	1186	1235	1	-22.6	1	0.00667943	0.544	-0.0703844	0.290341	-5.08246	3UTR
hsa-miR-1307-3p	NM_018306	TMEM40	1222	1242	1	-23.2	1	2.73e-06	0.412	1.09952	0.396846	-6.62614	3UTR
hsa-miR-1307-3p	NM_000994	RPL32	1535	1556	1	-21.9	1	2.81e-05	0.588	-0.17011	0.720796	-4.90607	3UTR
hsa-miR-1307-3p	NM_001007073	RPL32	1634	1655	1	-21.9	1	2.81e-05	0.588	2.52058	-0.175532	-4.90607	3UTR
hsa-miR-1307-3p	NM_001007074	RPL32	1654	1675	1	-21.9	1	2.81e-05	0.588	1.06014	1.1678	-4.90607	3UTR
hsa-miR-1307-3p	XM_005264867	METTL6	3179	3210	1	-22.8	1	5.88e-05	0.471	0	0	-4.65016	3UTR
hsa-miR-1307-3p	NM_001319052	GALNT15	2054	2081	1	-22.2	1	0.000489401	0.5	-0.245294	-0.212898	-7.39609	3UTR
hsa-miR-1307-3p	NM_152534	NEK10	3942	3982	1	-22.6	1	4.71e-07	0.426	0.822019	0.632309	-3.79332	3UTR
hsa-miR-1307-3p	NM_001003793	RBMS3	2944	2967	1	-21.8	1	0.00137916	0.676	3.13307	4.78824	-10.8269	3UTR
hsa-miR-1307-3p	NM_001177711	RBMS3	2896	2919	1	-21.8	1	0.00137916	0.676	3.13307	4.78824	-10.8269	3UTR
hsa-miR-1307-3p	NM_001003792	RBMS3	2890	2913	1	-21.8	1	0.00137916	0.676	3.13307	4.78824	-10.8269	3UTR
hsa-miR-1307-3p	NM_020839	WDR48	2176	2200	1	-23.3	1	0.000461701	0.574	1.72004	1.96885	-6.6181	3UTR
hsa-miR-1307-3p	NM_020839	WDR48	2337	2356	1	-23.2	1	0.0015933	0.574	1.29198	1.06979	-15.4548	3UTR
hsa-miR-1307-3p	NM_001351377	XIRP1	2191	2215	1	-23.8	1	0.00312238	0.485	0.340878	0.712919	-8.3038	3UTR
hsa-miR-1307-3p	NM_001098414	ZNF621	1737	1757	1	-22.9	1	0.0233678	0.515	-0.151803	0.023182	-11.7644	3UTR
hsa-miR-1307-3p	NM_001003942	BMF	1252	1282	1	-24.8	1	3.2e-06	0.338	0.637589	0.565633	-8.27579	3UTR
hsa-miR-1307-3p	NM_001080792	CCDC32	702	724	1	-22.6	1	0.102386	0.397	0.214635	0.383916	-8.10863	3UTR
hsa-miR-1307-3p	NM_001206670	PLA2G4E	3559	3580	1	-29.9	1	0.00101986	0.456	2.10727	2.39787	-9.54656	3UTR
hsa-miR-1307-3p	NM_001284307	ZNF106	4495	4516	1	-24.2	1	0.000662728	0.426	0.414003	0.464658	-9.18387	3UTR
hsa-miR-1307-3p	NM_001284306	ZNF106	4480	4501	1	-24.2	1	0.000662728	0.426	0.94257	0.447039	-9.18387	3UTR
hsa-miR-1307-3p	NM_022473	ZNF106	6923	6944	1	-24.2	1	0.000662728	0.426	3.33856	1.5282	-9.18387	3UTR
hsa-miR-1307-3p	XM_017021949	ZSCAN29	1704	1726	1	-21.7	1	2.73e-06	0.441	0	0	-7.12797	3UTR
hsa-miR-1307-3p	NM_001199875	SERF2	1983	2013	1	-24.8	1	0.000913183	0.324	0.534541	0.997116	-6.34001	3UTR
hsa-miR-1307-3p	NM_001199876	SERF2	1872	1902	1	-24.8	1	0.000913183	0.324	0.534541	0.997116	-6.34001	3UTR
hsa-miR-1307-3p	NM_001252127	AP4E1	5296	5315	1	-26.2	1	0.00103403	0.529	-0.432604	-0.00619596	-7.54034	3UTR
hsa-miR-1307-3p	NM_007347	AP4E1	5273	5292	1	-26.2	1	0.00103403	0.529	-0.432604	-0.00619596	-7.54034	3UTR
hsa-miR-1307-3p	NM_001347256	CYP19A1	2037	2058	1	-21.6	1	0.000102574	0.485	0.201071	0.0479338	-5.96215	3UTR
hsa-miR-1307-3p	NM_018728	MYO5C	6243	6262	1	-23.7	1	3.81e-05	0.485	2.71975	4.92225	-9.18387	3UTR
hsa-miR-1307-3p	NM_001306191	ARPP19	4209	4230	1	-24.1	1	0.0169807	0.5	3.73918	2.99869	-11.029	3UTR
hsa-miR-1307-3p	NM_001306191	ARPP19	4315	4369	1	-23.1	1	0.000151156	0.559	5.22635	3.00552	-9.06247	3UTR
hsa-miR-1307-3p	NM_001306196	ARPP19	4208	4229	1	-24.1	1	0.0169807	0.5	3.92149	3.0568	-11.029	3UTR
hsa-miR-1307-3p	XM_017021870	ARPP19	4096	4120	1	-21.8	1	0.000148727	0.574	0	0	-9.06247	3UTR
hsa-miR-1307-3p	NM_183234	RAB27A	1707	1745	1	-26.5	1	3.23e-05	0.574	0.146159	0.208899	-3.93757	3UTR
hsa-miR-1307-3p	NM_170697	ALDH1A2	1882	1904	1	-20.7	1	0.000310425	0.544	4.07692	5.78241	-7.3964	3UTR
hsa-miR-1307-3p	NM_001320675	BNIP2	5901	5922	1	-22.9	1	0.00789343	0.588	1.4787	1.8514	-9.13294	3UTR
hsa-miR-1307-3p	NM_024611	ICE2	3566	3604	1	-27.6	1	0.0112923	0.618	0.241485	0.240802	-4.957	3UTR
hsa-miR-1307-3p	XM_024450085	APH1B	1090	1117	1	-22.6	1	0.000811623	0.515	0	0	-4.76182	3UTR
hsa-miR-1307-3p	XM_024450085	APH1B	2803	2841	1	-20.4	1	0.00587307	0.691	0	0	-10.1324	3UTR
hsa-miR-1307-3p	NM_006537	USP3	4808	4834	1	-23.8	1	3.56e-06	0.441	2.40656	2.17998	-10.1658	3UTR
hsa-miR-1307-3p	NM_001256702	USP3	4676	4702	1	-23.8	1	3.56e-06	0.441	0.0759671	0.462496	-10.1658	3UTR
hsa-miR-1307-3p	XM_011513004	BBX	6600	6615	1	-25.3	1	0.0887235	0.603	0	0	-9.54656	3UTR
hsa-miR-1307-3p	NM_018010	IFT57	2915	2939	1	-27.1	1	0.0047186	0.632	0.988253	0.457657	-4.79441	3UTR
hsa-miR-1307-3p	NM_198196	CD96	3988	4004	1	-21.6	1	0.0124941	0.618	-0.241016	-0.206128	-15.2389	3UTR
hsa-miR-1307-3p	NM_005816	CD96	3940	3956	1	-21.6	1	0.0124941	0.618	-0.241016	-0.206128	-15.2389	3UTR
hsa-miR-1307-3p	XM_006713470	CD96	3898	3914	1	-21.6	1	0.0124941	0.618	0	0	-15.2389	3UTR
hsa-miR-1307-3p	NM_138940	CD200R1	908	931	1	-19.8	1	0.000627362	0.469	1.25238	1.45113	-9.93288	3UTR
hsa-miR-1307-3p	NM_138939	CD200R1	977	1000	1	-19.8	1	0.000627362	0.469	1.25238	1.45113	-9.93288	3UTR
hsa-miR-1307-3p	NM_001319109	NEPRO	3868	3886	1	-20.5	1	8.77e-06	0.412	1.8271	1.38697	-8.36268	3UTR
hsa-miR-1307-3p	NM_015412	NEPRO	4053	4071	1	-20.5	1	8.77e-06	0.412	1.23207	1.83758	-8.36268	3UTR
hsa-miR-1307-3p	XM_017007455	BOC	1120	1138	1	-25.5	1	2.04e-07	0.368	0	0	-10.4034	3UTR
hsa-miR-1307-3p	NM_001690	ATP6V1A	2654	2675	1	-22.5	1	0.00107433	0.382	0.172036	-0.200173	-8.12994	3UTR
hsa-miR-1307-3p	XM_024453388	TIGIT	3422	3451	1	-24.1	1	1.38e-05	0.412	0	0	-6.25121	3UTR
hsa-miR-1307-3p	NM_173825	RABL3	3121	3140	1	-21.7	1	2.54e-05	0.529	0.0679784	-0.148815	-12.8934	3UTR
hsa-miR-1307-3p	NM_019069	WDR5B	3101	3120	1	-21.7	1	2.56e-05	0.5	3.04374	2.5715	-8.29128	3UTR
hsa-miR-1307-3p	XM_006713483	ADCY5	3608	3627	1	-26.6	1	4.03e-05	0.426	0	0	-5.57006	3UTR
hsa-miR-1307-3p	NM_020733	HEG1	4295	4323	1	-28.3	1	2.4e-06	0.338	0.273736	0.257587	-5.45975	3UTR
hsa-miR-1307-3p	XM_011513235	CHCHD6	1815	1834	1	-22.5	1	0.0441773	0.412	0	0	-13.6656	3UTR
hsa-miR-1307-3p	NM_006026	H1FX	1094	1115	1	-30.5	1	1.33e-07	0.338	0.133659	0.933964	-6.84241	3UTR
hsa-miR-1307-3p	NM_032169	ACAD11	3134	3162	1	-22.2	1	0.000220966	0.574	-0.36465	0.445521	-7.87538	3UTR
hsa-miR-1307-3p	NM_001012710	KRTAP5-10	1033	1053	1	-21.4	1	0.000247488	0.341	-0.719123	-0.303819	-8.91507	3UTR
hsa-miR-1307-3p	NM_018320	RNF121	2091	2112	1	-22.4	1	0.0012077	0.456	0.306957	0.0488143	-13.952	3UTR
hsa-miR-1307-3p	NM_001300926	RNF121	1929	1950	1	-22.4	1	0.0012077	0.456	-0.126795	0.0943732	-13.952	3UTR
hsa-miR-1307-3p	NM_015475	FAM98A	2695	2721	1	-25.8	1	0.00220967	0.632	1.94765	2.50736	-4.99396	3UTR
hsa-miR-1307-3p	NM_001171613	PREPL	3278	3296	1	-21.6	1	4.51e-05	0.691	0.437216	0.312554	-9.59801	3UTR
hsa-miR-1307-3p	NM_001171606	PREPL	3820	3838	1	-21.6	1	4.51e-05	0.691	1.96335	2.49382	-9.59801	3UTR
hsa-miR-1307-3p	NM_001042385	PREPL	3163	3181	1	-21.6	1	4.51e-05	0.691	1.14356	0.496499	-9.59801	3UTR
hsa-miR-1307-3p	NM_001042386	PREPL	3151	3169	1	-21.6	1	4.51e-05	0.691	0.437217	0.61128	-9.59801	3UTR
hsa-miR-1307-3p	XM_017005384	PREPL	4414	4432	1	-21.6	1	4.51e-05	0.691	0	0	-9.59801	3UTR
hsa-miR-1307-3p	NM_014171	CRIPT	5025	5078	1	-25.6	1	0.00185821	0.662	0.284929	0.202379	-4.67302	3UTR
hsa-miR-1307-3p	NM_014171	CRIPT	3297	3329	1	-21.1	1	0.000503544	0.544	0.188502	0.113036	-5.22671	3UTR
hsa-miR-1307-3p	NM_001135629	PPP1R21	2587	2606	1	-24.3	1	0.000205409	0.397	0.249741	0.885657	-14.1825	3UTR
hsa-miR-1307-3p	NM_152994	PPP1R21	2554	2573	1	-24.3	1	0.000205409	0.397	0.249741	0.885657	-14.1825	3UTR
hsa-miR-1307-3p	NM_001193475	PPP1R21	2461	2480	1	-24.3	1	0.000205409	0.397	0.0335654	0.792342	-14.1825	3UTR
hsa-miR-1307-3p	NM_001198595	STON1	4443	4465	1	-22.5	1	0.000899711	0.441	-0.1539	-0.0699201	-8.79282	3UTR
hsa-miR-1307-3p	NM_006873	STON1	4326	4348	1	-22.5	1	0.000899711	0.441	-0.1539	-0.0699201	-8.79282	3UTR
hsa-miR-1307-3p	NM_001135598	CLHC1	2460	2481	1	-20	1	0.00762852	0.559	0.555883	0.312827	-6.07246	3UTR
hsa-miR-1307-3p	NM_152385	CLHC1	2965	2986	1	-20	1	0.00762852	0.559	0.365769	0.242807	-6.07246	3UTR
hsa-miR-1307-3p	NM_001042692	WDPCP	2441	2457	1	-21.5	1	0.000123346	0.441	2.08686	0.983323	-14.5224	3UTR
hsa-miR-1307-3p	NM_001286408	SCML4	2955	2971	1	-24	1	0.0109475	0.515	0.0771915	0.910484	-7.24999	3UTR
hsa-miR-1307-3p	NM_198081	SCML4	3170	3186	1	-24	1	0.0109475	0.515	6.17555	4.52381	-7.24999	3UTR
hsa-miR-1307-3p	NM_001286409	SCML4	2660	2676	1	-24	1	0.0109475	0.515	-0.975957	0.0701858	-7.24999	3UTR
hsa-miR-1307-3p	NM_003269	NR2E1	2076	2122	1	-25.5	1	1.9e-05	0.353	0.0512428	0.777054	-3.79332	3UTR
hsa-miR-1307-3p	NM_001286102	NR2E1	1483	1529	1	-25.5	1	1.9e-05	0.353	0.474176	0.775649	-3.79332	3UTR
hsa-miR-1307-3p	NM_015891	CDC40	2516	2536	1	-22.5	1	0.00673145	0.544	0.232993	0.50752	-6.67474	3UTR
hsa-miR-1307-3p	NM_001300963	CDK19	3444	3469	1	-24.3	1	5.56e-07	0.456	2.53001	1.58673	-4.99396	3UTR
hsa-miR-1307-3p	NM_001164281	TRAF3IP2	3646	3667	1	-21.8	1	0.000329887	0.456	0.310165	0.48057	-7.2731	3UTR
hsa-miR-1307-3p	NM_147686	TRAF3IP2	3649	3670	1	-21.8	1	0.000329887	0.456	0.273934	0.483038	-7.2731	3UTR
hsa-miR-1307-3p	NM_001164283	TRAF3IP2	1982	2004	1	-21.7	1	0.00027618	0.529	-0.0411686	0.0576623	-10.603	3UTR
hsa-miR-1307-3p	NM_006073	TRDN	3287	3321	1	-18.8	1	0.00171656	0.662	0.919016	1.57619	-5.48126	3UTR
hsa-miR-1307-3p	NM_001256020	TRDN	1500	1553	1	-23.1	1	7.96e-05	0.529	3.69734	2.17124	-3.93757	3UTR
hsa-miR-1307-3p	XM_011535500	RNF217	7761	7781	1	-23	1	6.83e-05	0.559	0	0	-6.51454	3UTR
hsa-miR-1307-3p	NM_152553	RNF217	7992	8012	1	-23	1	6.83e-05	0.559	-0.324955	0.0709419	-6.51454	3UTR
hsa-miR-1307-3p	NM_001195597	SMLR1	1601	1620	1	-18.1	1	0.0032023	0.632	1.43479	1.09457	-5.81821	3UTR
hsa-miR-1307-3p	NM_138633	AKAP7	858	885	1	-23	1	0.000533085	0.588	1.27391	0.770666	-4.957	3UTR
hsa-miR-1307-3p	NM_004842	AKAP7	789	816	1	-23	1	0.000533085	0.588	1.27391	0.770666	-4.957	3UTR
hsa-miR-1307-3p	NM_004666	VNN1	3371	3390	1	-26.2	1	2.93e-05	0.515	1.16961	2.60653	-12.9501	3UTR
hsa-miR-1307-3p	NM_004666	VNN1	2128	2161	1	-22.5	1	0.0725214	0.574	-0.0483328	-0.123359	-5.83853	3UTR
hsa-miR-1307-3p	NM_145176	SLC2A12	2368	2391	1	-19.7	1	0.000398141	0.515	0.28016	0.163612	-7.62914	3UTR
hsa-miR-1307-3p	NM_001193480	ALDH8A1	1405	1428	1	-23.8	1	1.7e-06	0.515	2.3631	3.19519	-7.8988	3UTR
hsa-miR-1307-3p	NM_021635	PBOV1	825	849	1	-21.6	1	0.000180055	0.559	0.0128095	0.093767	-7.88174	3UTR
hsa-miR-1307-3p	NM_182503	ADAT2	5806	5824	1	-21	1	0.0021824	0.574	4.87242	3.64846	-9.54656	3UTR
hsa-miR-1307-3p	NM_014721	PHACTR2	8123	8144	1	-22.3	1	0.00602947	0.647	0.251922	0.59101	-10.5882	3UTR
hsa-miR-1307-3p	NM_001100166	PHACTR2	7883	7904	1	-22.3	1	0.00602947	0.647	0.251922	0.59101	-10.5882	3UTR
hsa-miR-1307-3p	XM_024451280	RNMT	2065	2084	1	-21.3	1	0.0282119	0.603	0	0	-13.6656	3UTR
hsa-miR-1307-3p	XM_005258162	RNMT	2380	2399	1	-21.3	1	0.0282119	0.603	0	0	-13.6656	3UTR
hsa-miR-1307-3p	NM_001308201	SS18	3110	3131	1	-21.1	1	8.15e-05	0.485	5.97648	5.60539	-6.78234	3UTR
hsa-miR-1307-3p	XM_017026033	CHST9	7063	7081	1	-20	1	4.13e-05	0.5	0	0	-9.45376	3UTR
hsa-miR-1307-3p	NM_032347	ZNF397	1286	1323	1	-23.7	1	0.173961	0.559	0.586356	0.204611	-5.96215	3UTR
hsa-miR-1307-3p	NM_006965	ZNF24	5975	6006	1	-21.4	1	0.0212538	0.5	0.826358	1.77185	-7.91236	3UTR
hsa-miR-1307-3p	NM_001242875	ELP2	3071	3093	1	-22.5	1	0.00253538	0.5	-0.34512	0.07433	-8.16444	3UTR
hsa-miR-1307-3p	NM_001242875	ELP2	3754	3777	1	-21.6	1	2.2e-06	0.382	-0.289772	0.0661896	-6.10696	3UTR
hsa-miR-1307-3p	NM_018255	ELP2	2876	2898	1	-22.5	1	0.00253538	0.5	-0.34512	0.07433	-8.16444	3UTR
hsa-miR-1307-3p	NM_018255	ELP2	3559	3582	1	-21.6	1	2.2e-06	0.382	-0.289772	0.0661896	-6.10696	3UTR
hsa-miR-1307-3p	NM_001242876	ELP2	2861	2883	1	-22.5	1	0.00253538	0.5	-0.34512	0.07433	-8.16444	3UTR
hsa-miR-1307-3p	NM_001242876	ELP2	3544	3567	1	-21.6	1	2.2e-06	0.382	-0.289772	0.0661896	-6.10696	3UTR
hsa-miR-1307-3p	NM_001242877	ELP2	2798	2820	1	-22.5	1	0.00253538	0.5	-0.34512	0.07433	-8.16444	3UTR
hsa-miR-1307-3p	NM_001242877	ELP2	3481	3504	1	-21.6	1	2.2e-06	0.382	-0.289772	0.0661896	-6.10696	3UTR
hsa-miR-1307-3p	NM_001242878	ELP2	2666	2688	1	-22.5	1	0.00253538	0.5	-0.34512	0.07433	-8.16444	3UTR
hsa-miR-1307-3p	NM_001242878	ELP2	3349	3372	1	-21.6	1	2.2e-06	0.382	-0.289772	0.0661896	-6.10696	3UTR
hsa-miR-1307-3p	NM_001242879	ELP2	2666	2688	1	-22.5	1	0.00253538	0.5	-0.34512	0.07433	-8.16444	3UTR
hsa-miR-1307-3p	NM_001242879	ELP2	3349	3372	1	-21.6	1	2.2e-06	0.382	-0.289772	0.0661896	-6.10696	3UTR
hsa-miR-1307-3p	NM_024430	PSTPIP2	1729	1745	1	-20.4	1	0.00323435	0.618	0.636923	0.656141	-4.957	3UTR
hsa-miR-1307-3p	NM_014772	CTIF	2433	2461	1	-25.5	1	1.41e-07	0.338	0.441033	0.754555	-3.79332	3UTR
hsa-miR-1307-3p	NM_001204151	MBD1	2098	2119	1	-23.6	1	9.17e-06	0.544	1.69917	2.00357	-7.23797	3UTR
hsa-miR-1307-3p	NM_018696	ELAC1	1667	1688	1	-21.9	1	0.000833007	0.544	0.40088	0.125007	-8.89481	3UTR
hsa-miR-1307-3p	NM_004163	RAB27B	5249	5269	1	-19.5	1	0.00633482	0.632	0.172953	0.231519	-6.78234	3UTR
hsa-miR-1307-3p	NM_001143829	CCDC68	3508	3537	1	-19.6	1	0.0100401	0.544	1.55683	1.87922	-9.41907	3UTR
hsa-miR-1307-3p	NM_018181	ZNF532	5768	5802	1	-24.7	1	7.09e-05	0.559	1.21004	2.72836	-6.77039	3UTR
hsa-miR-1307-3p	NM_001318726	ZNF532	5686	5720	1	-24.7	1	7.09e-05	0.559	1.21004	2.72836	-6.77039	3UTR
hsa-miR-1307-3p	NM_012327	PIGN	4239	4271	1	-21.9	1	0.0107062	0.618	0.172097	-0.243471	-9.54656	3UTR
hsa-miR-1307-3p	NM_001307923	SERPINB13	1372	1390	1	-21.9	1	0.00543614	0.603	-1.19462	0.607143	-12.3044	3UTR
hsa-miR-1307-3p	NM_012397	SERPINB13	1345	1363	1	-21.9	1	0.00543614	0.603	-0.920021	-0.381659	-12.3044	3UTR
hsa-miR-1307-3p	XM_017006919	PCBP4	1203	1220	1	-25.1	1	8.93e-05	0.353	0	0	-7.39609	3UTR
hsa-miR-1307-3p	NM_001144951	GLYCTK	854	875	1	-26.8	1	1.33e-06	0.382	2.59504	1.92592	-6.10696	3UTR
hsa-miR-1307-3p	XM_024453352	GLYCTK	2662	2683	1	-26.8	1	1.33e-06	0.382	0	0	-6.10696	3UTR
hsa-miR-1307-3p	NM_020163	SEMA3G	4712	4734	1	-27.7	1	0.00108925	0.529	3.19621	1.51296	-3.79332	3UTR
hsa-miR-1307-3p	NM_021237	SELENOK	648	669	1	-25.1	1	0.000562246	0.456	0.741764	0.367982	-5.08246	3UTR
hsa-miR-1307-3p	XM_017006505	ARHGEF3	1605	1623	1	-23.4	1	0.000533029	0.471	0	0	-13.1493	3UTR
hsa-miR-1307-3p	NM_001318864	IL17RD	2953	2992	1	-26.4	1	0.000178639	0.456	-0.237585	-0.00425747	-7.27064	3UTR
hsa-miR-1307-3p	NM_017563	IL17RD	2944	2983	1	-26.4	1	0.000178639	0.456	-0.178238	-0.00925515	-7.27064	3UTR
hsa-miR-1307-3p	XM_011533849	IL17RD	2739	2778	1	-26.4	1	0.000178639	0.456	0	0	-7.27064	3UTR
hsa-miR-1307-3p	NM_007042	RPP14	985	1004	1	-21	1	1.48e-05	0.515	2.68786	3.96496	-9.83333	3UTR
hsa-miR-1307-3p	NM_138805	FAM3D	1097	1114	1	-24.2	1	0.000695196	0.382	0.0396034	-0.218432	-10.4034	3UTR
hsa-miR-1307-3p	NM_001348756	SNTN	1401	1422	1	-22.2	1	1.4e-05	0.456	-0.151783	-0.0141506	-6.78234	3UTR
hsa-miR-1307-3p	NM_001080537	SNTN	1311	1332	1	-22.2	1	1.4e-05	0.456	-0.151783	-0.0141506	-6.78234	3UTR
hsa-miR-1307-3p	NM_198178	MITF	3121	3137	1	-19.3	1	0.000116601	0.574	1.12799	1.23283	-5.77128	3UTR
hsa-miR-1307-3p	NM_001349344	FOXP1	3141	3162	1	-26.2	1	1.51e-05	0.426	3.73434	3.14254	-7.5591	3UTR
hsa-miR-1307-3p	NM_001244813	FOXP1	3144	3165	1	-26.2	1	1.51e-05	0.426	3.88165	2.98321	-7.5591	3UTR
hsa-miR-1307-3p	XM_011533256	FRG2C	2205	2225	1	-22.2	1	4.35e-05	0.574	0	0	-8.41764	3UTR
hsa-miR-1307-3p	NM_001195308	CGGBP1	2606	2630	1	-18.5	1	0.0165821	0.632	0.658935	0.493866	-6.14858	3UTR
hsa-miR-1307-3p	NM_005233	EPHA3	4268	4295	1	-20.9	1	0.0308767	0.618	0.426937	0.388355	-5.96215	3UTR
hsa-miR-1307-3p	NM_024548	CEP97	6695	6750	1	-23.5	1	0.00557888	0.603	-0.185178	-0.1351	-8.02019	3UTR
hsa-miR-1307-3p	NM_001303401	CEP97	6518	6573	1	-23.5	1	0.00557888	0.603	-0.185178	-0.1351	-8.02019	3UTR
hsa-miR-1307-3p	NM_001005474	NFKBIZ	3478	3497	1	-22.5	1	1.87e-05	0.603	0.0108438	0.775486	-7.47494	3UTR
hsa-miR-1307-3p	XM_017007395	CBLB	3191	3219	1	-23.4	1	0.00803644	0.485	0	0	-4.957	3UTR
hsa-miR-1307-3p	NM_021632	ZNF350	1884	1907	1	-20.9	1	0.00843756	0.603	-1.28519	-0.461013	-6.62614	3UTR
hsa-miR-1307-3p	NM_014650	ZNF432	4425	4449	1	-24.4	1	0.0384919	0.529	0.12129	-0.0336526	-5.69245	3UTR
hsa-miR-1307-3p	NM_001322285	ZNF432	4016	4040	1	-24.4	1	0.0384919	0.529	0.0702794	-0.445567	-5.69245	3UTR
hsa-miR-1307-3p	NM_032423	ZNF528	2825	2849	1	-25.2	1	8.03e-05	0.588	0.0190376	-0.525996	-7.14013	3UTR
hsa-miR-1307-3p	NM_032423	ZNF528	3618	3656	1	-21.6	1	0.00163465	0.368	-0.174776	-0.0144871	-8.12994	3UTR
hsa-miR-1307-3p	NM_001099694	ZNF578	4758	4822	1	-23.6	1	0.000853944	0.618	0.331808	0.0443018	-10.0215	3UTR
hsa-miR-1307-3p	NM_018260	ZNF701	3015	3043	1	-23.5	1	0.00457467	0.471	-0.987019	-0.783994	-4.99396	3UTR
hsa-miR-1307-3p	NM_001172655	ZNF701	3309	3337	1	-23.5	1	0.00457467	0.471	-0.987019	-0.783994	-4.99396	3UTR
hsa-miR-1307-3p	XM_011527092	ZNF701	3089	3117	1	-23.5	1	0.00457467	0.471	0	0	-4.99396	3UTR
hsa-miR-1307-3p	XM_011527092	ZNF701	3495	3530	1	-23.6	1	6.4e-05	0.279	0	0	-9.77961	3UTR
hsa-miR-1307-3p	NM_016363	GP6	1160	1178	1	-23.3	1	1.6e-06	0.382	-0.833631	-0.455034	-7.80367	3UTR
hsa-miR-1307-3p	NM_001136134	RPL28	811	831	1	-23.6	1	3.09e-05	0.382	-0.469581	-0.0402078	-10.0583	3UTR
hsa-miR-1307-3p	NM_000991	RPL28	617	637	1	-23.6	1	3.09e-05	0.382	-0.469581	-0.0402078	-10.0583	3UTR
hsa-miR-1307-3p	NM_001193628	SMIM17	1523	1546	1	-21.4	1	0.00456926	0.529	0.084344	0.0550607	-8.16444	3UTR
hsa-miR-1307-3p	NM_001172773	ZNF548	2715	2734	1	-22.5	1	0.000507024	0.529	-0.642364	-0.140558	-11.0522	3UTR
hsa-miR-1307-3p	NM_152909	ZNF548	2679	2698	1	-22.5	1	0.000507024	0.529	-0.509653	-0.0808388	-11.0522	3UTR
hsa-miR-1307-3p	NM_152474	C19orf18	756	778	1	-24.2	1	0.000389597	0.412	0.352539	-0.0675669	-6.34001	3UTR
hsa-miR-1307-3p	NM_014347	ZNF324	2209	2236	1	-26.8	1	0.000511296	0.412	-0.63222	-0.593795	-4.84971	3UTR
hsa-miR-1307-3p	NM_001316979	ZBTB45	1856	1874	1	-26.2	1	1.09e-07	0.25	0.299354	2.76428	-7.1427	3UTR
hsa-miR-1307-3p	NM_001316981	ZBTB45	1981	1999	1	-26.2	1	1.09e-07	0.25	5.03612	2.99168	-7.1427	3UTR
hsa-miR-1307-3p	NM_173492	PIP5KL1	816	835	1	-25.1	1	1.41e-05	0.279	4.1437	3.01367	-10.4052	3UTR
hsa-miR-1307-3p	NM_001035254	FAM102A	1849	1892	1	-29.1	1	9.77e-07	0.382	0.00820289	1.19322	-3.79332	3UTR
hsa-miR-1307-3p	NM_203305	FAM102A	1331	1374	1	-29.1	1	9.77e-07	0.382	0.660231	0.957838	-3.79332	3UTR
hsa-miR-1307-3p	NM_004408	DNM1	2951	2983	1	-25.8	1	0.00031726	0.426	1.1232	0.675787	-5.38561	3UTR
hsa-miR-1307-3p	NM_001288739	DNM1	2951	2983	1	-25.8	1	0.00031726	0.426	1.1232	0.675787	-5.38561	3UTR
hsa-miR-1307-3p	NM_015679	TRUB2	1588	1611	1	-22.8	1	6.17e-06	0.441	0.173504	-0.216368	-6.93679	3UTR
hsa-miR-1307-3p	NM_001193397	PTPA	1493	1516	1	-26	1	6.37e-08	0.353	-0.0181809	0.159714	-5.81791	3UTR
hsa-miR-1307-3p	NM_015033	FNBP1	3610	3638	1	-27	1	1.52e-05	0.426	3.44829	4.50469	-3.79332	3UTR
hsa-miR-1307-3p	NM_033387	FAM78A	1314	1336	1	-24.5	1	2.26e-06	0.294	0.442186	-0.716323	-6.3934	3UTR
hsa-miR-1307-3p	NM_001304275	RAPGEF1	4032	4074	1	-27.1	1	0.00033078	0.324	0.900296	2.59321	-3.79332	3UTR
hsa-miR-1307-3p	NM_005312	RAPGEF1	3991	4033	1	-27.1	1	0.00033078	0.324	1.95285	2.71193	-3.79332	3UTR
hsa-miR-1307-3p	NM_198679	RAPGEF1	4080	4122	1	-27.1	1	0.00033078	0.324	3.11354	1.97856	-3.79332	3UTR
hsa-miR-1307-3p	NM_001271774	RALGDS	2872	2889	1	-24.8	1	0.000569108	0.368	4.03124	2.77347	-10.603	3UTR
hsa-miR-1307-3p	NM_001271775	RALGDS	2965	2982	1	-24.8	1	0.000569108	0.368	4.37825	4.94167	-10.603	3UTR
hsa-miR-1307-3p	NM_017586	CACFD1	685	702	1	-26.4	1	3.64e-05	0.353	-0.101442	-0.478029	-9.2861	3UTR
hsa-miR-1307-3p	NM_001135775	CACFD1	559	576	1	-26.4	1	3.64e-05	0.353	-0.101442	-0.478029	-9.2861	3UTR
hsa-miR-1307-3p	NM_007371	BRD3	2386	2416	1	-27.6	1	0.00102873	0.441	0.565535	1.83183	-4.65016	3UTR
hsa-miR-1307-3p	XM_011511121	IL1RN	2061	2079	1	-20.5	1	3.31e-05	0.412	0	0	-11.4598	3UTR
hsa-miR-1307-3p	NM_173841	IL1RN	1602	1620	1	-20.5	1	3.31e-05	0.412	-0.17933	-0.0837319	-11.4598	3UTR
hsa-miR-1307-3p	NM_173843	IL1RN	1710	1728	1	-20.5	1	3.31e-05	0.412	-0.11152	-0.333363	-11.4598	3UTR
hsa-miR-1307-3p	NM_000577	IL1RN	1539	1557	1	-20.5	1	3.31e-05	0.412	-0.11152	-0.333363	-11.4598	3UTR
hsa-miR-1307-3p	XM_011510848	CLASP1	7040	7086	1	-33.6	1	0.0002495	0.353	0	0	-4.65016	3UTR
hsa-miR-1307-3p	XM_006712385	CLASP1	6088	6134	1	-33.6	1	0.0002495	0.353	0	0	-4.65016	3UTR
hsa-miR-1307-3p	NM_032740	SFT2D3	1195	1222	1	-29.8	1	4.69e-07	0.235	-0.0696893	-0.113205	-6.9638	3UTR
hsa-miR-1307-3p	NM_001199140	AMMECR1L	1714	1755	1	-26.4	1	0.000425953	0.412	0.142333	0.211113	-4.17062	3UTR
hsa-miR-1307-3p	NM_031445	AMMECR1L	1686	1727	1	-26.4	1	0.000425953	0.412	0.110466	0.442671	-4.17062	3UTR
hsa-miR-1307-3p	XM_024452699	LYPD6	5720	5743	1	-22.7	1	1.16e-05	0.559	0	0	-6.50069	3UTR
hsa-miR-1307-3p	NM_198557	RBM43	1271	1292	1	-21.2	1	0.000601235	0.544	0.0660397	0.127515	-7.28657	3UTR
hsa-miR-1307-3p	NM_000408	GPD2	2382	2402	1	-22.1	1	0.00412928	0.618	1.46227	0.768164	-11.1366	3UTR
hsa-miR-1307-3p	XM_005246469	GPD2	2321	2341	1	-22.1	1	0.00412928	0.618	0	0	-11.1366	3UTR
hsa-miR-1307-3p	XM_011510978	GPD2	2426	2446	1	-22.1	1	0.00412928	0.618	0	0	-11.1366	3UTR
hsa-miR-1307-3p	NM_001282353	ITGB6	4220	4243	1	-21.5	1	0.000171045	0.559	3.67367	2.50433	-7.65065	3UTR
hsa-miR-1307-3p	NM_001282388	ITGB6	4247	4270	1	-21.5	1	0.000171045	0.559	2.75351	2.7587	-7.65065	3UTR
hsa-miR-1307-3p	NM_001282355	ITGB6	4006	4029	1	-21.5	1	0.000171045	0.559	3.85328	3.33046	-7.65065	3UTR
hsa-miR-1307-3p	NM_000888	ITGB6	4327	4350	1	-21.5	1	0.000171045	0.559	3.85328	3.33046	-7.65065	3UTR
hsa-miR-1307-3p	NM_001178044	SLC44A4	2181	2199	1	-22.6	1	7.19e-07	0.471	1.69988	2.13763	-11.6925	3UTR
hsa-miR-1307-3p	NM_025257	SLC44A4	2307	2325	1	-22.6	1	7.19e-07	0.471	1.69552	2.13808	-11.6925	3UTR
hsa-miR-1307-3p	NM_001178045	SLC44A4	2310	2328	1	-22.6	1	7.19e-07	0.471	1.81368	2.26777	-11.6925	3UTR
hsa-miR-1307-3p	NM_148919	PSMB8	926	948	1	-22.8	1	0.00224525	0.426	1.61004	1.26377	-9.85102	3UTR
hsa-miR-1307-3p	NM_002119	HLA-DOA	2438	2458	1	-24.2	1	0.000149571	0.485	-0.0761975	-0.0124466	-8.02019	3UTR
hsa-miR-1307-3p	NM_001286636	C6orf89	1991	2009	1	-22.4	1	8.43e-05	0.574	-0.225978	-0.0877662	-6.25121	3UTR
hsa-miR-1307-3p	XM_005248979	MTCH1	2503	2523	1	-26.8	1	6.81e-05	0.338	0	0	-9.20149	3UTR
hsa-miR-1307-3p	NM_152733	BTBD9	8218	8258	1	-27.2	1	2.36e-05	0.397	0.525213	0.636165	-6.98666	3UTR
hsa-miR-1307-3p	NM_001172418	BTBD9	8353	8393	1	-27.2	1	2.36e-05	0.397	0.525213	0.277318	-6.98666	3UTR
hsa-miR-1307-3p	NM_001289024	KIF6	7453	7479	1	-23.7	1	0.0108956	0.515	1.20387	0.29806	-5.69245	3UTR
hsa-miR-1307-3p	NM_001351566	KIF6	1604	1629	1	-22.8	1	0.00275214	0.397	3.33454	2.52421	-5.57006	3UTR
hsa-miR-1307-3p	NM_001242590	TREM1	2706	2735	1	-24.8	1	0.00180481	0.426	-0.0509927	-0.00843992	-10.282	3UTR
hsa-miR-1307-3p	NM_001242590	TREM1	570	587	1	-21.8	1	0.00101674	0.441	-0.284906	-0.0633638	-4.65016	3UTR
hsa-miR-1307-3p	NM_018643	TREM1	2899	2928	1	-24.8	1	0.00180481	0.426	-0.0509927	-0.00843992	-10.282	3UTR
hsa-miR-1307-3p	NM_001286554	USP49	6536	6560	1	-27	1	0.000616044	0.426	1.00351	0.973081	-9.81601	3UTR
hsa-miR-1307-3p	XM_017010243	TAF8	2415	2434	1	-21.5	1	1.37e-06	0.382	0	0	-12.8934	3UTR
hsa-miR-1307-3p	NM_000409	GUCA1A	1773	1813	1	-23.5	1	0.0153887	0.574	0.0997019	-0.154723	-9.54656	3UTR
hsa-miR-1307-3p	NM_001319062	GUCA1A	1597	1637	1	-23.5	1	0.0153887	0.574	0.0997019	-0.154723	-9.54656	3UTR
hsa-miR-1307-3p	NM_016436	PHF20	3532	3551	1	-22.1	1	1.88e-05	0.559	1.98503	1.45661	-10.8357	3UTR
hsa-miR-1307-3p	NM_001258331	EPB41L1	4657	4677	1	-25.4	1	2.2e-07	0.456	0.0416079	0.167804	-8.68381	3UTR
hsa-miR-1307-3p	XM_017027717	EPB41L1	4950	4970	1	-25.4	1	2.2e-07	0.456	0	0	-8.68381	3UTR
hsa-miR-1307-3p	NM_001199515	TGIF2	1283	1303	1	-20.9	1	0.00562741	0.618	1.4085	0.761516	-10.6174	3UTR
hsa-miR-1307-3p	NM_001167821	BLCAP	1065	1081	1	-21.6	1	0.000308985	0.544	1.04017	0.841707	-10.8697	3UTR
hsa-miR-1307-3p	NM_001317075	BLCAP	1031	1047	1	-21.6	1	0.000308985	0.544	1.09077	1.37115	-10.8697	3UTR
hsa-miR-1307-3p	NM_003833	MATN4	2048	2069	1	-27.8	1	1.17e-07	0.235	1.70931	0.61008	-8.21039	3UTR
hsa-miR-1307-3p	NM_001197139	DBNDD2	538	558	1	-23	1	0.00743947	0.382	1.55388	1.16998	-9.59293	3UTR
hsa-miR-1307-3p	NM_001048222	DBNDD2	803	823	1	-23	1	0.00743947	0.382	1.55388	1.16998	-9.59293	3UTR
hsa-miR-1307-3p	NM_001042633	SNX21	819	840	1	-26.8	1	8.66e-05	0.353	0.675568	2.68233	-6.98341	3UTR
hsa-miR-1307-3p	NM_182764	ELMO2	3618	3637	1	-28.1	1	2.79e-08	0.338	1.47473	0.444216	-7.39609	3UTR
hsa-miR-1307-3p	NM_133171	ELMO2	3722	3741	1	-28.1	1	2.79e-08	0.338	0	0	-7.39609	3UTR
hsa-miR-1307-3p	NM_001318253	ELMO2	3790	3809	1	-28.1	1	2.79e-08	0.338	0	0	-7.39609	3UTR
hsa-miR-1307-3p	XM_006723854	ELMO2	3213	3240	1	-28.3	1	2.79e-08	0.338	0	0	-7.39609	3UTR
hsa-miR-1307-3p	NM_173485	TSHZ2	6587	6612	1	-26.5	1	0.00150515	0.456	1.27464	0.581968	-3.79332	3UTR
hsa-miR-1307-3p	NM_001193421	TSHZ2	6054	6079	1	-26.5	1	0.00150515	0.456	0.644378	0.72673	-3.79332	3UTR
hsa-miR-1307-3p	XM_017028059	ZNF217	4714	4732	1	-28	1	4.2e-06	0.544	0	0	-6.13885	3UTR
hsa-miR-1307-3p	NM_006526	ZNF217	4542	4560	1	-28	1	4.2e-06	0.544	1.62682	1.48659	-6.13885	3UTR
hsa-miR-1307-3p	NM_198434	AURKA	1765	1783	1	-22.7	1	0.000321231	0.426	0.0266495	0.839308	-10.2042	3UTR
hsa-miR-1307-3p	NM_005729	PPIF	1646	1668	1	-25	1	5.6e-07	0.485	0.0384371	-0.438749	-7.0584	3UTR
hsa-miR-1307-3p	NM_025125	TMEM254	1065	1082	1	-22.6	1	0.00508769	0.353	-0.28637	-0.204383	-4.957	3UTR
hsa-miR-1307-3p	NM_001270367	TMEM254	1016	1056	1	-23.6	1	0.00790124	0.397	0.0210829	-0.0574887	-6.55801	3UTR
hsa-miR-1307-3p	NM_001243780	FAM213A	1564	1584	1	-25.1	1	0.000544174	0.471	0.503682	0.0566677	-6.25121	3UTR
hsa-miR-1307-3p	NM_032333	FAM213A	1098	1118	1	-25.1	1	0.000544174	0.471	-0.654094	-0.212623	-6.25121	3UTR
hsa-miR-1307-3p	NM_001243781	FAM213A	1081	1101	1	-25.1	1	0.000544174	0.471	-0.654094	-0.212623	-6.25121	3UTR
hsa-miR-1307-3p	NM_001351267	TSPAN14	1137	1157	1	-28.9	1	0.000130456	0.353	0.175531	0.344218	-5.08246	3UTR
hsa-miR-1307-3p	NM_030927	TSPAN14	956	976	1	-28.9	1	0.000130456	0.353	0.603262	1.03191	-5.08246	3UTR
hsa-miR-1307-3p	NM_001128309	TSPAN14	587	607	1	-28.9	1	0.000130456	0.353	0.603262	1.03191	-5.08246	3UTR
hsa-miR-1307-3p	XM_017016713	TSPAN14	935	955	1	-28.9	1	0.000130456	0.353	0	0	-5.08246	3UTR
hsa-miR-1307-3p	NM_001351270	TSPAN14	1086	1121	1	-29.3	1	0.000130456	0.353	0.653166	1.7434	-5.08246	3UTR
hsa-miR-1307-3p	NM_001330120	SNCG	792	808	1	-23.2	1	9.43e-06	0.294	-0.8194	-0.252763	-13.7502	3UTR
hsa-miR-1307-3p	NM_001126049	KLLN	3527	3558	1	-24.4	1	0.00186218	0.515	0	0	-3.79332	3UTR
hsa-miR-1307-3p	NM_001165979	PLCE1	6187	6208	1	-23.1	1	0.000214681	0.5	0.181687	0.598711	-7.37318	3UTR
hsa-miR-1307-3p	NM_015385	SORBS1	5261	5276	1	-22.9	1	3.72e-05	0.603	1.37883	3.06045	-12.3713	3UTR
hsa-miR-1307-3p	NM_024991	SORBS1	5156	5171	1	-22.9	1	3.72e-05	0.603	1.6999	2.29083	-12.3713	3UTR
hsa-miR-1307-3p	NM_001290294	SORBS1	6611	6626	1	-22.9	1	3.72e-05	0.603	2.4588	2.87784	-12.3713	3UTR
hsa-miR-1307-3p	NM_001290297	SORBS1	5059	5074	1	-22.9	1	3.72e-05	0.603	1.39147	2.72427	-12.3713	3UTR
hsa-miR-1307-3p	NM_001034956	SORBS1	5341	5356	1	-22.9	1	3.72e-05	0.603	1.46716	2.55095	-12.3713	3UTR
hsa-miR-1307-3p	NM_001098175	ENTPD1	8059	8078	1	-22.3	1	0.000285579	0.426	-0.194657	0.11417	-8.00609	3UTR
hsa-miR-1307-3p	NM_001164178	ENTPD1	7959	7978	1	-22.3	1	0.000285579	0.426	0.321231	0.111349	-8.00609	3UTR
hsa-miR-1307-3p	NM_001164178	ENTPD1	3441	3459	1	-22.1	1	1.39e-05	0.574	0.261986	0.0697056	-13.1493	3UTR
hsa-miR-1307-3p	NM_001164181	ENTPD1	7831	7850	1	-22.3	1	0.000285579	0.426	0.321231	0.111349	-8.00609	3UTR
hsa-miR-1307-3p	NM_001164181	ENTPD1	3313	3331	1	-22.1	1	1.39e-05	0.574	0.261986	0.0697056	-13.1493	3UTR
hsa-miR-1307-3p	NM_001776	ENTPD1	8184	8203	1	-22.3	1	0.000285579	0.426	0.611417	0.163542	-8.00609	3UTR
hsa-miR-1307-3p	XM_024448004	CC2D2B	6540	6560	1	-20.8	1	0.00158344	0.588	0	0	-8.25873	3UTR
hsa-miR-1307-3p	XM_024448004	CC2D2B	6360	6411	1	-20.5	1	0.00433969	0.529	0	0	-3.79332	3UTR
hsa-miR-1307-3p	NM_032440	LCOR	5020	5051	1	-24.1	1	0.00270743	0.529	3.15871	2.28565	-6.76235	3UTR
hsa-miR-1307-3p	NM_001204300	ARHGAP19	4976	4996	1	-21.8	1	0.0145241	0.5	4.54833	4.68647	-3.79332	3UTR
hsa-miR-1307-3p	NM_032900	ARHGAP19	5063	5083	1	-21.8	1	0.0145241	0.5	4.51071	4.59107	-3.79332	3UTR
hsa-miR-1307-3p	NM_013274	POLL	2162	2193	1	-25.5	1	0.000164505	0.338	2.14459	2.171	-8.05148	3UTR
hsa-miR-1307-3p	NM_001174084	POLL	2225	2256	1	-25.5	1	0.000164505	0.338	0.447465	1.81369	-8.05148	3UTR
hsa-miR-1307-3p	XM_011539654	POLL	1575	1606	1	-25.5	1	0.000164505	0.338	0	0	-8.05148	3UTR
hsa-miR-1307-3p	XM_011539651	POLL	1830	1861	1	-25.5	1	0.000164505	0.338	0	0	-8.05148	3UTR
hsa-miR-1307-3p	XM_024447943	POLL	2070	2101	1	-25.5	1	0.000164505	0.338	0	0	-8.05148	3UTR
hsa-miR-1307-3p	XM_006717777	POLL	1791	1822	1	-25.5	1	0.000164505	0.338	0	0	-8.05148	3UTR
hsa-miR-1307-3p	NM_173194	KCNIP2	1500	1516	1	-24.7	1	1.59e-05	0.456	4.17759	4.58699	-10.603	3UTR
hsa-miR-1307-3p	NM_000062	SERPING1	1870	1888	1	-23.7	1	3.8e-05	0.5	0	0	-11.1389	3UTR
hsa-miR-1307-3p	NM_001354471	MS4A18	2086	2106	1	-21.9	1	0.231339	0.559	-0.182577	-0.0859043	-16.2634	3UTR
hsa-miR-1307-3p	NM_001161452	CYB561A3	2036	2084	1	-23.2	1	0.00141523	0.441	2.26572	3.25647	-4.65016	3UTR
hsa-miR-1307-3p	NM_003357	SCGB1A1	346	396	1	-24.4	1	0.0038495	0.412	-0.154602	-0.29871	-4.79441	3UTR
hsa-miR-1307-3p	NM_001290048	ATL3	5426	5446	1	-24.3	1	0.00107029	0.515	2.47646	2.62851	-6.54929	3UTR
hsa-miR-1307-3p	NM_015459	ATL3	5528	5548	1	-24.3	1	0.00107029	0.515	2.5493	2.27297	-6.54929	3UTR
hsa-miR-1307-3p	NM_032989	BAD	953	971	1	-22.3	1	0.0157412	0.63	0	0	-9.18387	3UTR
hsa-miR-1307-3p	NM_020949	SLC7A14	4167	4184	1	-24.9	1	2.45e-08	0.529	0.269003	0.115179	-10.8357	3UTR
hsa-miR-1307-3p	NM_001258315	ECT2	4073	4095	1	-19.5	1	0.0431372	0.662	1.81605	1.0546	-6.19385	3UTR
hsa-miR-1307-3p	NM_018098	ECT2	3980	4002	1	-19.5	1	0.0431372	0.662	1.81605	1.0546	-6.19385	3UTR
hsa-miR-1307-3p	XM_011512597	ATP11B	6140	6161	1	-20.7	1	0.000173448	0.5	0	0	-9.65816	3UTR
hsa-miR-1307-3p	NM_001311198	AP2M1	1776	1800	1	-23.2	1	3.85e-06	0.441	1.45258	0.859598	-6.98666	3UTR
hsa-miR-1307-3p	NM_001025205	AP2M1	1695	1719	1	-23.2	1	3.85e-06	0.441	1.45258	0.859598	-6.98666	3UTR
hsa-miR-1307-3p	NM_005787	ALG3	1466	1487	1	-23.7	1	1.17e-05	0.412	0.631663	1.95681	-10.1954	3UTR
hsa-miR-1307-3p	NM_001171093	FAM131A	2028	2045	1	-25.6	1	3.53e-06	0.397	0.0939412	0.605006	-4.84971	3UTR
hsa-miR-1307-3p	NM_144635	FAM131A	2146	2163	1	-25.6	1	3.53e-06	0.397	0.265935	0.350703	-4.84971	3UTR
hsa-miR-1307-3p	XM_017005852	LIPH	2667	2690	1	-21.7	1	0.000357241	0.412	0	0	-11.222	3UTR
hsa-miR-1307-3p	NM_001286749	TBCCD1	2036	2056	1	-23.7	1	0.000161807	0.441	3.0897	2.95888	-10.603	3UTR
hsa-miR-1307-3p	NM_001134415	TBCCD1	2415	2435	1	-23.7	1	0.000161807	0.441	2.53157	3.54927	-10.603	3UTR
hsa-miR-1307-3p	NM_003032	ST6GAL1	2050	2069	1	-22.5	1	0.000236751	0.397	0.556102	-0.0472995	-10.8357	3UTR
hsa-miR-1307-3p	NM_001114980	TP63	2727	2750	1	-24.3	1	0.00358067	0.588	-0.0500408	0.0967855	-3.79332	3UTR
hsa-miR-1307-3p	NM_001114981	TP63	2633	2656	1	-24.3	1	0.00358067	0.588	-0.0500408	0.0967855	-3.79332	3UTR
hsa-miR-1307-3p	NM_001329145	TP63	2488	2511	1	-24.3	1	0.00358067	0.588	-0.0500408	0.0967855	-3.79332	3UTR
hsa-miR-1307-3p	NM_001329146	TP63	2472	2495	1	-24.3	1	0.00358067	0.588	-0.0500408	0.0967855	-3.79332	3UTR
hsa-miR-1307-3p	NM_001146686	GMNC	1165	1180	1	-17.5	1	0.031695	0.559	0.571285	0.170068	-14.8066	3UTR
hsa-miR-1307-3p	XM_011512631	UTS2B	971	988	1	-19.7	1	2.11e-05	0.515	0	0	-8.23913	3UTR
hsa-miR-1307-3p	NM_198152	UTS2B	1306	1323	1	-19.7	1	2.11e-05	0.515	0.397508	0.893088	-8.23913	3UTR
hsa-miR-1307-3p	NM_001312673	PCYT1A	1714	1735	1	-27.5	1	0.000190245	0.574	-0.228688	-0.114705	-6.24613	3UTR
hsa-miR-1307-3p	NM_005017	PCYT1A	1778	1799	1	-27.5	1	0.000190245	0.574	0.0132345	-0.267458	-6.24613	3UTR
hsa-miR-1307-3p	XM_011512671	UBXN7	4303	4343	1	-25.9	1	6.65e-05	0.485	0	0	-7.39609	3UTR
hsa-miR-1307-3p	NM_015562	UBXN7	4498	4538	1	-25.9	1	6.65e-05	0.485	0.103054	0.236301	-7.39609	3UTR
hsa-miR-1307-3p	NM_001204388	DLG1	3410	3433	1	-19.5	1	0.00257386	0.588	2.63113	3.4292	-8.11448	3UTR
hsa-miR-1307-3p	NM_001204387	DLG1	3446	3469	1	-19.5	1	0.00257386	0.588	2.63113	3.4292	-8.11448	3UTR
hsa-miR-1307-3p	NM_001011537	FYTTD1	2278	2342	1	-23.5	1	5.51e-05	0.412	-0.395061	0.287816	-5.52986	3UTR
hsa-miR-1307-3p	NM_003441	ZNF141	11441	11461	1	-23.2	1	0.0211679	0.5	0.164725	0.0140171	-11.9471	3UTR
hsa-miR-1307-3p	NM_001348278	ZNF141	1354	1374	1	-23.2	1	0.0211679	0.5	0.164725	0.0140171	-11.9471	3UTR
hsa-miR-382-5p	NM_001142935	MXD3	2606	2623	0.961538	-19.6	1	0.00056263	0.485	0	0	-10.0807	3UTR
hsa-miR-382-5p	XM_011512777	NME9	2212	2234	0.961538	-18.6	1	0.322402	0.676	0	0	-5.41313	3UTR
hsa-miR-382-5p	XM_017021421	EXD2	4058	4112	0.961538	-18.8	1	0.0432366	0.691	0	0	-3.93757	3UTR
hsa-miR-382-5p	XM_011536908	EXD2	4111	4165	0.961538	-18.8	1	0.0432366	0.691	0	0	-3.93757	3UTR
hsa-miR-382-5p	NM_017791	FLVCR2	2477	2495	0.961538	-20.4	1	0.113564	0.5	-0.278441	0.121772	-7.92602	3UTR
hsa-miR-382-5p	NM_199037	SCN1B	4349	4383	0.961538	-23.7	1	5.47e-07	0.412	-0.412038	-0.392945	-6.51454	3UTR
hsa-miR-382-5p	NM_015353	KCTD2	1507	1531	0.961538	-22.2	1	0.00579172	0.368	-0.33406	0.257802	-6.23647	3UTR
hsa-miR-382-5p	NM_001126	ADSS	2725	2754	0.961538	-20	1	0.0507399	0.735	0	0	-4.957	3UTR
hsa-miR-382-5p	NM_017752	TBC1D8B	4919	4957	0.961538	-24.7	1	7.54e-05	0.632	0	0	-3.93757	3UTR
hsa-miR-382-5p	XM_017029949	FRMD7	4566	4601	0.961538	-19.9	1	0.17275	0.735	0	0	-5.18008	3UTR
hsa-miR-382-5p	NM_033326	SOX6	6331	6355	0.961538	-21	1	0.00966018	0.529	2.27661	4.0821	-6.76235	3UTR
hsa-miR-382-5p	NM_001354781	CASP3	1269	1293	0.961538	-19.4	1	0.132216	0.691	0.516778	0.23869	-4.02637	3UTR
hsa-miR-382-5p	NM_032991	CASP3	1390	1414	0.961538	-19.4	1	0.132216	0.691	0.660617	0.260523	-4.02637	3UTR
hsa-miR-382-5p	NM_001012994	SNX30	4619	4639	0.961538	-20.7	1	0.00366182	0.574	0.487184	0.0354811	-11.4266	3UTR
hsa-miR-382-5p	NM_153045	TMEM268	2546	2577	0.961538	-20.4	1	0.00410666	0.574	-0.491148	0.180398	-5.91553	3UTR
hsa-miR-382-5p	NM_006080	SEMA3A	3217	3238	0.961538	-17.9	1	0.0256218	0.706	0.573601	0.634613	-11.2001	3UTR
hsa-miR-382-5p	NM_001319238	ZC3H11A	5060	5080	0.961538	-18.7	1	0.0126955	0.632	0.836625	1.36274	-9.95757	3UTR
hsa-miR-382-5p	NM_001319239	ZC3H11A	4955	4975	0.961538	-18.7	1	0.0126955	0.632	0.836625	1.36274	-9.95757	3UTR
hsa-miR-382-5p	NM_014827	ZC3H11A	4631	4651	0.961538	-18.7	1	0.0126955	0.632	0.836625	1.36274	-9.95757	3UTR
hsa-miR-382-5p	NM_032864	PRPF38A	2336	2381	0.961538	-18.3	1	0.00255901	0.618	0.0223078	0.273968	-11.369	3UTR
hsa-miR-382-5p	NM_004872	TMEM59	4964	4981	0.961538	-18.9	1	0.000174785	0.529	0.863448	0.890945	-9.86134	3UTR
hsa-miR-382-5p	NM_001281746	MLIP	3900	3942	0.961538	-20.8	1	0.0126266	0.706	-0.150865	-0.3687	-4.957	3UTR
hsa-miR-382-5p	NM_020320	RARS2	2164	2195	0.961538	-21.6	1	0.268141	0.574	3.2341	1.90498	-9.88456	3UTR
hsa-miR-382-5p	NM_001286782	PCMTD1	1312	1330	0.961538	-18.3	1	0.038631	0.691	-0.126422	-0.111408	-6.21671	3UTR
hsa-miR-382-5p	NM_001292003	KLHL8	3917	3937	0.961538	-21.3	1	0.00642483	0.618	4.24028	4.14826	-6.9696	3UTR
hsa-miR-382-5p	NM_138284	IL17D	1742	1758	0.961538	-18.9	1	0.00119447	0.559	-0.701481	-0.233168	-6.50069	3UTR
hsa-miR-382-5p	NM_001330059	ZDHHC20	2975	3007	0.961538	-18.1	1	0.00186681	0.529	0.114117	-0.0723419	-8.32703	3UTR
hsa-miR-382-5p	NM_153251	ZDHHC20	2893	2925	0.961538	-18.1	1	0.00186681	0.529	0.0396736	-0.00943487	-8.32703	3UTR
hsa-miR-382-5p	NM_001286152	MPZL3	2097	2114	0.961538	-18.3	1	0.0271906	0.662	-0.0130755	-0.0857277	-6.10696	3UTR
hsa-miR-382-5p	NM_001243788	SMUG1	2116	2132	0.961538	-17.7	1	0.000628874	0.618	4.28678	3.43533	-8.32703	3UTR
hsa-miR-382-5p	NM_012333	MYCBP	831	851	0.961538	-20.2	1	0.00624443	0.588	0.887302	0.542652	-10.693	3UTR
hsa-miR-382-5p	NM_014964	EPN2	4060	4078	0.961538	-21.1	1	0.000626968	0.485	-0.772579	-0.428534	-5.48126	3UTR
hsa-miR-382-5p	NM_148921	EPN2	3889	3907	0.961538	-21.1	1	0.000626968	0.485	-0.772579	-0.428534	-5.48126	3UTR
hsa-miR-382-5p	NM_001102664	EPN2	3001	3019	0.961538	-21.1	1	0.000626968	0.485	-0.772579	-0.428534	-5.48126	3UTR
hsa-miR-382-5p	NM_021012	KCNJ12	2520	2541	0.961538	-22.1	1	1.63e-05	0.441	-0.174419	0.36421	-9.33931	3UTR
hsa-miR-382-5p	XM_017001518	RSBN1	10558	10580	0.961538	-19.1	1	0.190035	0.662	0	0	-6.51454	3UTR
hsa-miR-382-5p	NM_018126	TMEM33	4720	4738	0.961538	-19.8	1	0.0027431	0.618	-0.095705	-0.0928713	-9.77961	3UTR
hsa-miR-382-5p	NM_003854	IL1RL2	2532	2549	0.961538	-18.6	1	0.0425985	0.721	-0.138052	-0.239528	-6.24613	3UTR
hsa-miR-382-5p	NM_001351447	IL1RL2	2088	2111	0.961538	-18.8	1	0.0425985	0.721	-0.655394	-0.232022	-6.24613	3UTR
hsa-miR-382-5p	NM_133635	POFUT2	2517	2537	0.961538	-21.3	1	6.5e-06	0.441	4.35811	4.36366	-7.24999	3UTR
hsa-miR-382-5p	NM_015227	POFUT2	4471	4491	0.961538	-21.3	1	6.5e-06	0.441	4.35811	4.36366	-7.24999	3UTR
hsa-miR-382-5p	NM_020717	SHROOM4	8081	8116	0.961538	-23.9	1	0.00363953	0.574	0	0	-3.93757	3UTR
hsa-miR-382-5p	NM_007250	KLF8	5236	5279	0.961538	-19.9	1	0.0363067	0.735	0	0	-3.93757	3UTR
hsa-miR-382-5p	NM_001159296	KLF8	4684	4727	0.961538	-19.9	1	0.0363067	0.735	0	0	-3.93757	3UTR
hsa-miR-382-5p	NM_001324099	KLF8	4220	4263	0.961538	-19.9	1	0.0363067	0.735	0	0	-3.93757	3UTR
hsa-miR-382-5p	NM_001165899	PDE4D	2679	2712	0.961538	-18.6	1	0.0783528	0.544	2.01729	2.24533	-7.24999	3UTR
hsa-miR-382-5p	NM_001197218	PDE4D	2527	2560	0.961538	-18.6	1	0.0783528	0.544	2.97889	3.81103	-7.24999	3UTR
hsa-miR-382-5p	NM_001349242	PDE4D	2701	2734	0.961538	-18.6	1	0.0783528	0.544	0.372554	2.68328	-7.24999	3UTR
hsa-miR-382-5p	NM_001197221	PDE4D	2263	2296	0.961538	-18.6	1	0.0783528	0.544	3.26894	3.56659	-7.24999	3UTR
hsa-miR-382-5p	NM_001197223	PDE4D	5650	5670	0.961538	-18.9	1	0.00496306	0.647	2.68314	2.41403	-8.89636	3UTR
hsa-miR-382-5p	NM_001197223	PDE4D	2139	2172	0.961538	-18.6	1	0.0783528	0.544	3.66191	3.76086	-7.24999	3UTR
hsa-miR-382-5p	NM_153686	LCORL	2651	2706	0.961538	-19.2	1	0.00554744	0.706	0.377661	-0.00392527	-5.22671	3UTR
hsa-miR-382-5p	XM_006721957	MED1	2561	2592	0.961538	-19	1	0.00519654	0.691	0	0	-7.78178	3UTR
hsa-miR-382-5p	NM_003450	ZNF174	2437	2457	0.961538	-20.1	1	0.0759923	0.676	0	0	-3.93757	3UTR
hsa-miR-382-5p	NM_001347868	ZNF174	1975	1995	0.961538	-20.1	1	0.0759923	0.676	0	0	-3.93757	3UTR
hsa-miR-382-5p	NM_001025253	TPD52	3490	3509	0.961538	-20.1	1	0.191705	0.559	3.98404	3.72325	-6.23647	3UTR
hsa-miR-382-5p	NM_001033044	GLUL	3057	3075	0.961538	-20.8	1	0.00680167	0.574	-0.212741	-0.353071	-6.25121	3UTR
hsa-miR-382-5p	NM_020531	APMAP	1552	1581	0.961538	-20.2	1	0.0017841	0.662	3.32072	3.3171	-8.05823	3UTR
hsa-miR-382-5p	NM_005841	SPRY1	1473	1492	0.961538	-17.1	1	0.00540497	0.529	0.508622	0.927383	-4.67302	3UTR
hsa-miR-382-5p	NM_001018009	SH3BP5	2074	2099	0.961538	-21.1	1	0.000203495	0.515	1.68199	4.01673	-5.83853	3UTR
hsa-miR-382-5p	XM_005277932	SHANK2	5530	5573	0.961538	-21.7	1	3.41e-05	0.544	0	0	-3.93757	3UTR
hsa-miR-382-5p	XM_017017390	SHANK2	7763	7806	0.961538	-21.7	1	3.41e-05	0.544	0	0	-3.93757	3UTR
hsa-miR-382-5p	NM_032730	RTN4IP1	2330	2354	0.961538	-26.5	1	9.76e-05	0.588	0.107958	1.64862	-3.93757	3UTR
hsa-miR-382-5p	NM_001279	CIDEA	1028	1049	0.961538	-17.6	1	0.00896251	0.75	0	0	-3.93757	3UTR
hsa-miR-382-5p	NM_001308278	SLC14A1	3577	3615	0.961538	-26.9	1	0.00499445	0.544	0.78639	0.300009	-5.48126	3UTR
hsa-miR-382-5p	NM_001308279	SLC14A1	3387	3425	0.961538	-26.9	1	0.00499445	0.544	0.78639	0.300009	-5.48126	3UTR
hsa-miR-382-5p	NM_001199264	SGK2	1631	1664	0.961538	-19.4	1	0.296323	0.529	0.619598	0.0675751	-8.52688	3UTR
hsa-miR-382-5p	NM_016276	SGK2	1835	1868	0.961538	-19.4	1	0.296323	0.529	0.619598	0.0675751	-8.52688	3UTR
hsa-miR-382-5p	NM_021629	GNB4	4728	4744	0.961538	-19.3	1	0.000655695	0.456	1.06578	0.805167	-9.86134	3UTR
hsa-miR-382-5p	NM_001256753	PEX5L	7534	7553	0.961538	-23.4	1	7.31e-05	0.603	4.84163	4.21183	-6.23647	3UTR
hsa-miR-382-5p	NM_016559	PEX5L	7711	7730	0.961538	-23.4	1	7.31e-05	0.603	4.8492	4.71842	-6.23647	3UTR
hsa-miR-382-5p	NM_001256755	PEX5L	7246	7265	0.961538	-23.4	1	7.31e-05	0.603	5.10993	4.94637	-6.23647	3UTR
hsa-miR-382-5p	NM_001137560	TMEM151B	2566	2584	0.969231	-24.3	1	3.83e-06	0.456	0.131376	0.0666834	-9.86134	3UTR
hsa-miR-382-5p	XM_011512175	GPR55	2750	2773	0.969231	-23.5	1	5.44e-06	0.5	0	0	-7.28438	3UTR
hsa-miR-382-5p	NM_080872	UNC5D	7411	7429	0.969231	-20.7	1	0.000657485	0.5	1.17525	1.16365	-10.977	3UTR
hsa-miR-382-5p	XM_011544404	UNC5D	7178	7196	0.969231	-20.7	1	0.000657485	0.5	0	0	-10.977	3UTR
hsa-miR-382-5p	XM_011544403	UNC5D	7184	7202	0.969231	-20.7	1	0.000657485	0.5	0	0	-10.977	3UTR
hsa-miR-382-5p	NM_001322818	UNC5D	7124	7142	0.969231	-20.7	1	0.000657485	0.5	0.977503	1.50017	-10.977	3UTR
hsa-miR-382-5p	NM_000440	PDE6A	4950	4966	0.974359	-19.6	1	0.0347929	0.529	3.04483	3.57226	-8.32703	3UTR
hsa-miR-382-5p	XM_017019062	ERC1	4640	4659	0.974359	-19.3	1	0.000789784	0.441	0	0	-6.97192	3UTR
hsa-miR-382-5p	XM_017019066	ERC1	4556	4575	0.974359	-19.3	1	0.000789784	0.441	0	0	-6.97192	3UTR
hsa-miR-382-5p	NM_004752	GCM2	1981	2002	0.974359	-18.9	1	0.000240243	0.603	4.73261	4.1596	-8.00486	3UTR
hsa-miR-382-5p	NM_144567	ANGEL2	3703	3719	0.974359	-19.6	1	0.000721048	0.588	2.68459	3.62386	-8.32703	3UTR
hsa-miR-382-5p	NM_182762	MACC1	7527	7550	0.974359	-19	1	0.00666534	0.618	0.425091	2.87976	-6.3381	3UTR
hsa-miR-382-5p	NM_001348372	NCBP2L	926	949	0.974359	-21.3	1	0.0321515	0.647	0	0	-8.05179	3UTR
hsa-miR-382-5p	NM_001278557	WSB2	1481	1502	0.974359	-19.2	1	0.00218156	0.559	-0.194058	2.24165	-8.82818	3UTR
hsa-miR-382-5p	NM_001134673	NFIA	2091	2111	0.974359	-18.9	1	0.00425086	0.5	1.46135	2.14008	-7.09331	3UTR
hsa-miR-382-5p	NM_005595	NFIA	1999	2019	0.974359	-18.9	1	0.00425086	0.5	1.46135	2.14008	-7.09331	3UTR
hsa-miR-382-5p	NM_001205262	RAD54B	3970	3992	0.974359	-21	1	0.285945	0.618	0.390858	0.0399824	-5.18008	3UTR
[truncated: 6,842 more rows]
