# Supplementary material for: CircSPI1 acts as an oncogene in acute myeloid leukemia through antagonizing SPI1 and interacting with microRNAs
Source: Cell Death Dis. 2021 Mar 19;12(4):297. doi: 10.1038/s41419-021-03566-2 (PMC7979773; doi:10.1038/s41419-021-03566-2)
Supplement: Supplementary file 6 — Supplementary Table 5 [file 41419_2021_3566_MOESM6_ESM.xlsx]

## Sheet: Sheet1
Supplemental Table S5. The univariate and multivariable Cox regression analysis based on 379 de novo AML patients from TCGA and BeatAML cohorts
TCGA/BeatAML		Univariate Cox regression				Multivariate Cox regression
		P.value	HR	95 % CI lower	95 % CI upper	P.value	HR	95 % CI lower	95 % CI upper
Risk_score		1.5e-20	4.26	3.14	5.78	1.41e-10	3.1299	2.2086	4.435
Age		8.49e-14	1.04	1.03	1.05	7.26e-08	1.0289	1.0183	1.04
ELN2017	Favorable	Referrence
	Intermediate	0.000399	2.073	1.385	3.104	0.0304	1.6351	1.0476	2.552
	Adverse	2.69e-08	3.206	2.126	4.834	0.0129	1.8701	1.1416	3.063
FLT3 mutation		0.0189	1.45	1.06	1.98	0.1881	1.2757	0.8877	1.833
NPM1 mutation		0.617	0.914	0.641	1.3	0.819	0.9483	0.6019	1.494
